# Supplementary material for: Programmable CRISPR-Cas9 microneedle patch for long-term capture and real-time monitoring of universal cell-free DNA
Source: Nat Commun. 2022 Jul 9;13:3999. doi: 10.1038/s41467-022-31740-3 (PMC9271037; doi:10.1038/s41467-022-31740-3)
Supplement: Supplementary file 8 — Source Data [file 41467_2022_31740_MOESM8_ESM.xlsx]

## Sheet: Figure 2c
EBV cfDNA				Control
	Time / s	current/A			Time / s	current/A
	0.1	5.249e-08			0.1	2.39e-08
	0.2	4.546e-08			0.2	2.022e-08
	0.3	4.155e-08			0.3	1.791e-08
	0.4	3.789e-08			0.4	1.558e-08
	0.5	3.402e-08			0.5	1.387e-08
	0.6	3.154e-08			0.6	1.314e-08
	0.7	3.04e-08			0.7	1.319e-08
	0.8	3.038e-08			0.8	1.319e-08
	0.9	2.954e-08			0.9	1.246e-08
	1	2.784e-08			1	1.13e-08
	1.1	2.561e-08			1.1	1.054e-08
	1.2	2.478e-08			1.2	1.057e-08
	1.3	2.512e-08			1.3	1.116e-08
	1.4	2.562e-08			1.4	1.118e-08
	1.5	2.501e-08			1.5	1.041e-08
	1.6	2.32e-08			1.6	9.379e-09
	1.7	2.195e-08			1.7	9.07e-09
	1.8	2.197e-08			1.8	9.58e-09
	1.9	2.294e-08			1.9	1.01e-08
	2	2.3e-08			2	9.956e-09
	2.1	2.197e-08			2.1	8.92e-09
	2.2	2.038e-08			2.2	8.285e-09
	2.3	1.988e-08			2.3	8.366e-09
	2.4	2.057e-08			2.4	9.035e-09
	2.5	2.144e-08			2.5	9.345e-09
	2.6	2.106e-08			2.6	8.861e-09
	2.7	1.964e-08			2.7	7.986e-09
	2.8	1.854e-08			2.8	7.595e-09
	2.9	1.875e-08			2.9	7.974e-09
	3	1.979e-08			3	8.606e-09
	3.1	2.014e-08			3.1	8.73e-09
	3.2	1.94e-08			3.2	8.022e-09
	3.3	1.801e-08			3.3	7.232e-09
	3.4	1.744e-08			3.4	7.136e-09
	3.5	1.797e-08			3.5	7.718e-09
	3.6	1.899e-08			3.6	8.283e-09
	3.7	1.891e-08			3.7	8.17e-09
	3.8	1.786e-08			3.8	7.218e-09
	3.9	1.66e-08			3.9	6.678e-09
	4	1.666e-08			4	6.853e-09
	4.1	1.753e-08			4.1	7.628e-09
	4.2	1.833e-08			4.2	7.965e-09
	4.3	1.794e-08			4.3	7.43e-09
	4.4	1.66e-08			4.4	6.609e-09
	4.5	1.592e-08			4.5	6.266e-09
	4.6	1.624e-08			4.6	6.788e-09
	4.7	1.753e-08			4.7	7.425e-09
	4.8	1.774e-08			4.8	7.55e-09
	4.9	1.692e-08			4.9	6.843e-09
	5	1.552e-08			5	6.103e-09
	5.1	1.529e-08			5.1	6.08e-09
	5.2	1.615e-08			5.2	6.714e-09
	5.3	1.714e-08			5.3	7.294e-09
	5.4	1.7e-08			5.4	7.134e-09
	5.5	1.569e-08			5.5	6.213e-09
	5.6	1.475e-08			5.6	5.674e-09
	5.7	1.503e-08			5.7	5.909e-09
	5.8	1.627e-08			5.8	6.759e-09
	5.9	1.673e-08			5.9	7.082e-09
	6	1.603e-08			6	6.533e-09
	6.1	1.469e-08			6.1	5.691e-09
	6.2	1.431e-08			6.2	5.449e-09
	6.3	1.504e-08			6.3	6.077e-09
	6.4	1.615e-08			6.4	6.723e-09
	6.5	1.615e-08			6.5	6.757e-09
	6.6	1.507e-08			6.6	5.964e-09
	6.7	1.402e-08			6.7	5.319e-09
	6.8	1.418e-08			6.8	5.397e-09
	6.9	1.522e-08			6.9	6.083e-09
	7	1.596e-08			7	6.623e-09
	7.1	1.557e-08			7.1	6.35e-09
	7.2	1.423e-08			7.2	5.501e-09
	7.3	1.361e-08			7.3	5.039e-09
	7.4	1.407e-08			7.4	5.333e-09
	7.5	1.536e-08			7.5	6.172e-09
	7.6	1.556e-08			7.6	6.464e-09
	7.7	1.472e-08			7.7	5.856e-09
	7.8	1.341e-08			7.8	5.026e-09
	7.9	1.342e-08			7.9	4.832e-09
	8	1.438e-08			8	5.522e-09
	8.1	1.531e-08			8.1	6.178e-09
	8.2	1.511e-08			8.2	6.207e-09
	8.3	1.376e-08			8.3	5.28e-09
	8.4	1.303e-08			8.4	4.742e-09
	8.5	1.333e-08			8.5	4.871e-09
	8.6	1.472e-08			8.6	5.594e-09
	8.7	1.51e-08			8.7	6.08e-09
	8.8	1.437e-08			8.8	5.749e-09
	8.9	1.305e-08			8.9	4.916e-09
	9	1.277e-08			9	4.521e-09
	9.1	1.371e-08			9.1	4.871e-09
	9.2	1.474e-08			9.2	5.68e-09
	9.3	1.465e-08			9.3	5.949e-09
	9.4	1.347e-08			9.4	5.349e-09
	9.5	1.249e-08			9.5	4.501e-09
	9.6	1.276e-08			9.6	4.355e-09
	9.7	1.388e-08			9.7	5.034e-09
	9.8	1.451e-08			9.8	5.702e-09
	9.9	1.397e-08			9.9	5.695e-09
	10	1.272e-08			10	4.779e-09
	10.1	1.227e-08			10.1	4.235e-09
	10.2	1.283e-08			10.2	4.42e-09
	10.3	1.408e-08			10.3	5.181e-09
	10.4	1.42e-08			10.4	5.64e-09
	10.5	1.336e-08			10.5	5.217e-09
	10.6	1.212e-08			10.6	4.431e-09
	10.7	1.216e-08			10.7	4.069e-09
	10.8	1.312e-08			10.8	4.524e-09
	10.9	1.406e-08			10.9	5.272e-09
	11	1.383e-08			11	5.484e-09
	11.1	1.252e-08			11.1	4.844e-09
	11.2	1.185e-08			11.2	4.074e-09
	11.3	1.22e-08			11.3	3.986e-09
	11.4	1.356e-08			11.4	4.642e-09
	11.5	1.388e-08			11.5	5.337e-09
	11.6	1.314e-08			11.6	5.241e-09
	11.7	1.185e-08			11.7	4.327e-09
	11.8	1.165e-08			11.8	3.823e-09
	11.9	1.26e-08			11.9	4.042e-09
	12	1.363e-08			12	4.917e-09
	12.1	1.354e-08			12.1	5.285e-09
	12.2	1.225e-08			12.2	4.778e-09
	12.3	1.14e-08			12.3	3.988e-09
	12.4	1.174e-08			12.4	3.691e-09
	12.5	1.302e-08			12.5	4.277e-09
	12.6	1.356e-08			12.6	5.021e-09
	12.7	1.295e-08			12.7	5.12e-09
	12.8	1.171e-08			12.8	4.375e-09
	12.9	1.143e-08			12.9	3.773e-09
	13	1.214e-08			13	3.712e-09
	13.1	1.331e-08			13.1	4.361e-09
	13.2	1.336e-08			13.2	5.012e-09
	13.3	1.24e-08			13.3	4.894e-09
	13.4	1.132e-08			13.4	3.977e-09
	13.5	1.148e-08			13.5	3.495e-09
	13.6	1.248e-08			13.6	3.778e-09
	13.7	1.33e-08			13.7	4.634e-09
	13.8	1.296e-08			13.8	4.994e-09
	13.9	1.173e-08			13.9	4.488e-09
	14	1.112e-08			14	3.694e-09
	14.1	1.153e-08			14.1	3.438e-09
	14.2	1.288e-08			14.2	4.008e-09
	14.3	1.319e-08			14.3	4.689e-09
	14.4	1.246e-08			14.4	4.823e-09
	14.5	1.113e-08			14.5	4.149e-09
	14.6	1.103e-08			14.6	3.468e-09
	14.7	1.2e-08			14.7	3.43e-09
	14.8	1.307e-08			14.8	4.106e-09
	14.9	1.299e-08			14.9	4.734e-09
	15	1.175e-08			15	4.627e-09
	15.1	1.091e-08			15.1	3.755e-09
	15.2	1.124e-08			15.2	3.286e-09
	15.3	1.25e-08			15.3	3.459e-09
	15.4	1.305e-08			15.4	4.361e-09
	15.5	1.239e-08			15.5	4.729e-09
	15.6	1.111e-08			15.6	4.193e-09
	15.7	1.081e-08			15.7	3.391e-09
	15.8	1.162e-08			15.8	3.18e-09
	15.9	1.276e-08			15.9	3.807e-09
	16	1.278e-08			16	4.493e-09
	16.1	1.175e-08			16.1	4.576e-09
	16.2	1.071e-08			16.2	3.82e-09
	16.3	1.092e-08			16.3	3.167e-09
	16.4	1.202e-08			16.4	3.314e-09
	16.5	1.279e-08			16.5	4.047e-09
	16.6	1.24e-08			16.6	4.603e-09
	16.7	1.116e-08			16.7	4.35e-09
	16.8	1.063e-08			16.8	3.527e-09
	16.9	1.119e-08			16.9	3.069e-09
	17	1.251e-08			17	3.364e-09
	17.1	1.274e-08			17.1	4.257e-09
	17.2	1.192e-08			17.2	4.497e-09
	17.3	1.069e-08			17.3	3.93e-09
	17.4	1.071e-08			17.4	3.104e-09
	17.5	1.169e-08			17.5	2.973e-09
	17.6	1.27e-08			17.6	3.653e-09
	17.7	1.254e-08			17.7	4.338e-09
	17.8	1.122e-08			17.8	4.351e-09
	17.9	1.051e-08			17.9	3.498e-09
	18	1.086e-08			18	2.946e-09
	18.1	1.222e-08			18.1	3.131e-09
	18.2	1.267e-08			18.2	3.897e-09
	18.3	1.196e-08			18.3	4.351e-09
	18.4	1.064e-08			18.4	4.012e-09
	18.5	1.045e-08			18.5	3.201e-09
	18.6	1.14e-08			18.6	2.879e-09
	18.7	1.25e-08			18.7	3.261e-09
	18.8	1.252e-08			18.8	4.043e-09
	18.9	1.14e-08			18.9	4.328e-09
	19	1.045e-08			19	3.753e-09
	19.1	1.076e-08			19.1	2.924e-09
	19.2	1.191e-08			19.2	2.833e-09
	19.3	1.257e-08			19.3	3.521e-09
	19.4	1.202e-08			19.4	4.224e-09
	19.5	1.079e-08			19.5	4.195e-09
	19.6	1.038e-08			19.6	3.309e-09
	19.7	1.1e-08			19.7	2.807e-09
	19.8	1.225e-08			19.8	2.981e-09
	19.9	1.239e-08			19.9	3.838e-09
	20	1.154e-08			20	4.23e-09
	20.1	1.033e-08			20.1	3.755e-09
	20.2	1.045e-08			20.2	2.943e-09
	20.3	1.146e-08			20.3	2.694e-09
	20.4	1.242e-08			20.4	3.277e-09
	20.5	1.218e-08			20.5	4e-09
	20.6	1.091e-08			20.6	4.078e-09
	20.7	1.031e-08			20.7	3.372e-09
	20.8	1.073e-08			20.8	2.661e-09
	20.9	1.214e-08			20.9	2.758e-09
	21	1.248e-08			21	3.478e-09
	21.1	1.174e-08			21.1	4.095e-09
	21.2	1.041e-08			21.2	3.929e-09
	21.3	1.03e-08			21.3	3.075e-09
	21.4	1.13e-08			21.4	2.622e-09
	21.5	1.236e-08			21.5	2.869e-09
	21.6	1.225e-08			21.6	3.748e-09
	21.7	1.093e-08			21.7	4.034e-09
	21.8	1.016e-08			21.8	3.501e-09
	21.9	1.05e-08			21.9	2.7e-09
	22	1.186e-08			22	2.591e-09
	22.1	1.238e-08			22.1	3.234e-09
	22.2	1.171e-08			22.2	3.971e-09
	22.3	1.045e-08			22.3	3.983e-09
	22.4	1.021e-08			22.4	3.18e-09
	22.5	1.106e-08			22.5	2.616e-09
	22.6	1.217e-08			22.6	2.795e-09
	22.7	1.218e-08			22.7	3.503e-09
	22.8	1.108e-08			22.8	4.029e-09
	22.9	1.012e-08			22.9	3.745e-09
	23	1.041e-08			23	2.929e-09
	23.1	1.148e-08			23.1	2.557e-09
	23.2	1.224e-08			23.2	2.89e-09
	23.3	1.176e-08			23.3	3.748e-09
	23.4	1.055e-08			23.4	3.996e-09
	23.5	1.006e-08			23.5	3.442e-09
	23.6	1.057e-08			23.6	2.588e-09
	23.7	1.191e-08			23.7	2.456e-09
	23.8	1.216e-08			23.8	3.146e-09
	23.9	1.141e-08			23.9	3.858e-09
	24	1.011e-08			24	3.863e-09
	24.1	1.013e-08			24.1	3.061e-09
	24.2	1.11e-08			24.2	2.527e-09
	24.3	1.212e-08			24.3	2.674e-09
	24.4	1.199e-08			24.4	3.474e-09
	24.5	1.064e-08			24.5	3.93e-09
	24.6	9.935e-09			24.6	3.566e-09
	24.7	1.032e-08			24.7	2.771e-09
	24.8	1.173e-08			24.8	2.437e-09
	24.9	1.214e-08			24.9	2.848e-09
	25	1.145e-08			25	3.656e-09
	25.1	1.013e-08			25.1	3.846e-09
	25.2	9.908e-09			25.2	3.288e-09
	25.3	1.089e-08			25.3	2.511e-09
	25.4	1.199e-08			25.4	2.453e-09
	25.5	1.193e-08			25.5	3.152e-09
	25.6	1.074e-08			25.6	3.861e-09
	25.7	9.84e-09			25.7	3.764e-09
	25.8	1.017e-08			25.8	2.897e-09
	25.9	1.142e-08			25.9	2.398e-09
	26	1.2e-08			26	2.655e-09
	26.1	1.14e-08			26.1	3.557e-09
	26.2	1.013e-08			26.2	3.891e-09
	26.3	9.794e-09			26.3	3.419e-09
	26.4	1.054e-08			26.4	2.61e-09
	26.5	1.173e-08			26.5	2.397e-09
	26.6	1.175e-08			26.6	2.94e-09
	26.7	1.079e-08			26.7	3.589e-09
	26.8	9.757e-09			26.8	3.709e-09
	26.9	9.984e-09			26.9	3.063e-09
	27	1.103e-08			27	2.428e-09
	27.1	1.19e-08			27.1	2.558e-09
	27.2	1.158e-08			27.2	3.349e-09
	27.3	1.032e-08			27.3	3.846e-09
	27.4	9.774e-09			27.4	3.661e-09
	27.5	1.022e-08			27.5	2.736e-09
	27.6	1.157e-08			27.6	2.381e-09
	27.7	1.186e-08			27.7	2.612e-09
	27.8	1.111e-08			27.8	3.6e-09
	27.9	9.812e-09			27.9	3.856e-09
	28	9.813e-09			28	3.316e-09
	28.1	1.081e-08			28.1	2.429e-09
	28.2	1.183e-08			28.2	2.297e-09
	28.3	1.174e-08			28.3	2.958e-09
	28.4	1.042e-08			28.4	3.564e-09
	28.5	9.668e-09			28.5	3.642e-09
	28.6	1.007e-08			28.6	2.91e-09
	28.7	1.147e-08			28.7	2.374e-09
	28.8	1.194e-08			28.8	2.404e-09
	28.9	1.122e-08			28.9	3.129e-09
	29	9.922e-09			29	3.613e-09
	29.1	9.733e-09			29.1	3.568e-09
	29.2	1.066e-08			29.2	2.628e-09
	29.3	1.176e-08			29.3	2.266e-09
	29.4	1.173e-08			29.4	2.366e-09
	29.5	1.054e-08			29.5	3.394e-09
	29.6	9.648e-09			29.6	3.584e-09
	29.7	9.964e-09			29.7	3.238e-09
	29.8	1.115e-08			29.8	2.332e-09
	29.9	1.182e-08			29.9	2.243e-09
	30	1.124e-08			30	2.789e-09
	30.1	9.943e-09			30.1	3.583e-09
	30.2	9.554e-09			30.2	3.627e-09
	30.3	1.029e-08			30.3	2.857e-09
	30.4	1.154e-08			30.4	2.329e-09
	30.5	1.165e-08			30.5	2.44e-09
	30.6	1.071e-08			30.6	3.205e-09
	30.7	9.614e-09			30.7	3.641e-09
	30.8	9.817e-09			30.8	3.532e-09
	30.9	1.084e-08			30.9	2.637e-09
	31	1.171e-08			31	2.307e-09
	31.1	1.138e-08			31.1	2.515e-09
	31.2	1.012e-08			31.2	3.472e-09
	31.3	9.573e-09			31.3	3.592e-09
	31.4	1.003e-08			31.4	3.179e-09
	31.5	1.136e-08			31.5	2.293e-09
	31.6	1.158e-08			31.6	2.22e-09
	31.7	1.081e-08			31.7	2.827e-09
	31.8	9.53e-09			31.8	3.484e-09
	31.9	9.549e-09			31.9	3.452e-09
	32	1.055e-08			32	2.704e-09
	32.1	1.155e-08			32.1	2.192e-09
	32.2	1.142e-08			32.2	2.375e-09
	32.3	1.012e-08			32.3	3.168e-09
	32.4	9.401e-09			32.4	3.635e-09
	32.5	9.796e-09			32.5	3.372e-09
	32.6	1.115e-08			32.6	2.488e-09
	32.7	1.163e-08			32.7	2.175e-09
	32.8	1.094e-08			32.8	2.305e-09
	32.9	9.689e-09			32.9	3.367e-09
	33	9.488e-09			33	3.55e-09
	33.1	1.032e-08			33.1	3.028e-09
	33.2	1.141e-08			33.2	2.184e-09
	33.3	1.147e-08			33.3	2.073e-09
	33.4	1.044e-08			33.4	2.782e-09
	33.5	9.417e-09			33.5	3.396e-09
	33.6	9.668e-09			33.6	3.413e-09
	33.7	1.072e-08			33.7	2.531e-09
	33.8	1.156e-08			33.8	2.02e-09
	33.9	1.121e-08			33.9	2.184e-09
	34	9.981e-09			34	3.074e-09
	34.1	9.439e-09			34.1	3.425e-09
	34.2	9.949e-09			34.2	3.25e-09
	34.3	1.13e-08			34.3	2.422e-09
	34.4	1.151e-08			34.4	2.028e-09
	34.5	1.073e-08			34.5	2.257e-09
	34.6	9.441e-09			34.6	3.219e-09
	34.7	9.467e-09			34.7	3.321e-09
	34.8	1.047e-08			34.8	2.775e-09
	34.9	1.149e-08			34.9	1.977e-09
	35	1.133e-08			35	1.923e-09
	35.1	9.993e-09			35.1	2.733e-09
	35.2	9.269e-09			35.2	3.243e-09
	35.3	9.648e-09			35.3	3.271e-09
	35.4	1.111e-08			35.4	2.419e-09
	35.5	1.149e-08			35.5	1.975e-09
	35.6	1.076e-08			35.6	2.148e-09
	35.7	9.453e-09			35.7	3.023e-09
	35.8	9.274e-09			35.8	3.357e-09
	35.9	1.024e-08			35.9	3.009e-09
	36	1.135e-08			36	2.156e-09
	36.1	1.132e-08			36.1	1.919e-09
	36.2	1.008e-08			36.2	2.264e-09
	36.3	9.237e-09			36.3	3.063e-09
	36.4	9.59e-09			36.4	3.227e-09
	36.5	1.081e-08			36.5	2.708e-09
	36.6	1.141e-08			36.6	1.951e-09
	36.7	1.087e-08			36.7	1.928e-09
	36.8	9.622e-09			36.8	2.596e-09
	36.9	9.277e-09			36.9	3.23e-09
	37	9.925e-09			37	3.209e-09
	37.1	1.114e-08			37.1	2.291e-09
	37.2	1.125e-08			37.2	1.842e-09
	37.3	1.039e-08			37.3	1.989e-09
	37.4	9.211e-09			37.4	2.896e-09
	37.5	9.358e-09			37.5	3.235e-09
	37.6	1.036e-08			37.6	2.881e-09
	37.7	1.129e-08			37.7	2.029e-09
	37.8	1.106e-08			37.8	1.819e-09
	37.9	9.748e-09			37.9	2.234e-09
	38	9.091e-09			38	3.017e-09
	38.1	9.529e-09			38.1	3.114e-09
	38.2	1.096e-08			38.2	2.558e-09
	38.3	1.127e-08			38.3	1.802e-09
	38.4	1.053e-08			38.4	1.73e-09
	38.5	9.22e-09			38.5	2.422e-09
	38.6	9.124e-09			38.6	3.069e-09
	38.7	1.009e-08			38.7	3.043e-09
	38.8	1.12e-08			38.8	2.164e-09
	38.9	1.112e-08			38.9	1.728e-09
	39	9.886e-09			39	1.924e-09
	39.1	9.074e-09			39.1	2.903e-09
	39.2	9.437e-09			39.2	3.18e-09
	39.3	1.077e-08			39.3	2.821e-09
	39.4	1.132e-08			39.4	1.986e-09
	39.5	1.074e-08			39.5	1.788e-09
	39.6	9.471e-09			39.6	2.34e-09
	39.7	9.164e-09			39.7	3.081e-09
	39.8	9.944e-09			39.8	3.156e-09
	39.9	1.11e-08			39.9	2.5e-09
	40	1.111e-08			40	1.849e-09
	40.1	1.01e-08			40.1	1.895e-09
	40.2	9.07e-09			40.2	2.623e-09
	40.3	9.286e-09			40.3	3.172e-09
	40.4	1.037e-08			40.4	3.044e-09
	40.5	1.111e-08			40.5	2.138e-09
	40.6	1.07e-08			40.6	1.77e-09
	40.7	9.456e-09			40.7	1.994e-09
	40.8	8.927e-09			40.8	2.95e-09
	40.9	9.432e-09			40.9	3.166e-09
	41	1.075e-08			41	2.713e-09
	41.1	1.102e-08			41.1	1.852e-09
	41.2	1.026e-08			41.2	1.701e-09
	41.3	8.981e-09			41.3	2.381e-09
	41.4	8.951e-09			41.4	3.083e-09
	41.5	9.958e-09			41.5	3.102e-09
	41.6	1.102e-08			41.6	2.274e-09
	41.7	1.089e-08			41.7	1.736e-09
	41.8	9.564e-09			41.8	1.885e-09
	41.9	8.829e-09			41.9	2.624e-09
	42	9.211e-09			42	3.094e-09
	42.1	1.061e-08			42.1	2.885e-09
	42.2	1.107e-08			42.2	2.025e-09
	42.3	1.036e-08			42.3	1.731e-09
	42.4	9.08e-09			42.4	1.978e-09
	42.5	8.876e-09			42.5	2.9e-09
	42.6	9.764e-09			42.6	3.11e-09
	42.7	1.088e-08			42.7	2.645e-09
	42.8	1.089e-08			42.8	1.788e-09
	42.9	9.785e-09			42.9	1.673e-09
	43	8.829e-09			43	2.381e-09
	43.1	9.097e-09			43.1	3.079e-09
	43.2	1.017e-08			43.2	3.082e-09
	43.3	1.095e-08			43.3	2.223e-09
	43.4	1.048e-08			43.4	1.702e-09
	43.5	9.246e-09			43.5	1.877e-09
	43.6	8.71e-09			43.6	2.746e-09
	43.7	9.325e-09			43.7	3.115e-09
	43.8	1.062e-08			43.8	2.822e-09
	43.9	1.086e-08			43.9	1.98e-09
	44	1.005e-08			44	1.72e-09
	44.1	8.809e-09			44.1	2.123e-09
	44.2	8.859e-09			44.2	2.962e-09
	44.3	9.892e-09			44.3	3.102e-09
	44.4	1.092e-08			44.4	2.546e-09
	44.5	1.07e-08			44.5	1.786e-09
	44.6	9.415e-09			44.6	1.752e-09
	44.7	8.728e-09			44.7	2.456e-09
	44.8	9.122e-09			44.8	3.102e-09
	44.9	1.056e-08			44.9	3.079e-09
	45	1.092e-08			45	2.188e-09
	45.1	1.018e-08			45.1	1.736e-09
	45.2	8.829e-09			45.2	1.919e-09
	45.3	8.704e-09			45.3	2.88e-09
	45.4	9.68e-09			45.4	3.209e-09
	45.5	1.077e-08			45.5	2.823e-09
	45.6	1.074e-08			45.6	1.97e-09
	45.7	9.446e-09			45.7	1.813e-09
	45.8	8.652e-09			45.8	2.313e-09
	45.9	9.004e-09			45.9	3.086e-09
	46	1.026e-08			46	3.184e-09
	46.1	1.085e-08			46.1	2.573e-09
	46.2	1.025e-08			46.2	1.877e-09
	46.3	8.983e-09			46.3	1.905e-09
	46.4	8.652e-09			46.4	2.616e-09
	46.5	9.329e-09			46.5	3.207e-09
	46.6	1.057e-08			46.6	3.13e-09
	46.7	1.07e-08			46.7	2.223e-09
	46.8	9.811e-09			46.8	1.83e-09
	46.9	8.701e-09			46.9	2.021e-09
	47	8.845e-09			47	3.005e-09
	47.1	9.854e-09			47.1	3.285e-09
	47.2	1.073e-08			47.2	2.841e-09
	47.3	1.049e-08			47.3	1.967e-09
	47.4	9.211e-09			47.4	1.815e-09
	47.5	8.564e-09			47.5	2.442e-09
	47.6	8.993e-09			47.6	3.149e-09
	47.7	1.037e-08			47.7	3.203e-09
	47.8	1.066e-08			47.8	2.497e-09
	47.9	9.905e-09			47.9	1.885e-09
	48	8.564e-09			48	1.986e-09
	48.1	8.501e-09			48.1	2.705e-09
	48.2	9.484e-09			48.2	3.248e-09
	48.3	1.057e-08			48.3	3.094e-09
	48.4	1.05e-08			48.4	2.222e-09
	48.5	9.185e-09			48.5	1.85e-09
	48.6	8.362e-09			48.6	2.103e-09
	48.7	8.721e-09			48.7	3.053e-09
	48.8	1.008e-08			48.8	3.277e-09
	48.9	1.058e-08			48.9	2.814e-09
	49	9.927e-09			49	1.935e-09
	49.1	8.653e-09			49.1	1.815e-09
	49.2	8.386e-09			49.2	2.535e-09
	49.3	9.232e-09			49.3	3.234e-09
	49.4	1.039e-08			49.4	3.243e-09
	49.5	1.041e-08			49.5	2.376e-09
	49.6	9.345e-09			49.6	1.854e-09
	49.7	8.343e-09			49.7	2.035e-09
	49.8	8.611e-09			49.8	2.927e-09
	49.9	9.691e-09			49.9	3.294e-09
	50	1.046e-08			50	2.971e-09
	50.1	1.002e-08			50.1	2.141e-09
	50.2	8.764e-09			50.2	1.889e-09
	50.3	8.262e-09			50.3	2.313e-09
	50.4	8.836e-09			50.4	3.124e-09
	50.5	1.014e-08			50.5	3.276e-09
	50.6	1.034e-08			50.6	2.72e-09
	50.7	9.531e-09			50.7	1.942e-09
	50.8	8.3e-09			50.8	1.926e-09
	50.9	8.32e-09			50.9	2.609e-09
	51	9.304e-09			51	3.273e-09
	51.1	1.036e-08			51.1	3.226e-09
	51.2	1.024e-08			51.2	2.324e-09
	51.3	8.939e-09			51.3	1.868e-09
	51.4	8.182e-09			51.4	2.06e-09
	51.5	8.547e-09			51.5	3.029e-09
	51.6	9.968e-09			51.6	3.339e-09
	51.7	1.038e-08			51.7	2.923e-09
	51.8	9.7e-09			51.8	2.061e-09
	51.9	8.407e-09			51.9	1.902e-09
	52	8.212e-09			52	2.422e-09
	52.1	9.068e-09			52.1	3.156e-09
	52.2	1.02e-08			52.2	3.261e-09
	52.3	1.021e-08			52.3	2.628e-09
	52.4	9.076e-09			52.4	1.916e-09
	52.5	8.154e-09			52.5	1.959e-09
	52.6	8.429e-09			52.6	2.665e-09
	52.7	9.551e-09			52.7	3.254e-09
	52.8	1.027e-08			52.8	3.16e-09
	52.9	9.81e-09			52.9	2.274e-09
	53	8.571e-09			53	1.843e-09
	53.1	8.102e-09			53.1	2.049e-09
	53.2	8.675e-09			53.2	3.028e-09
	53.3	9.977e-09			53.3	3.273e-09
	53.4	1.019e-08			53.4	2.828e-09
	53.5	9.403e-09			53.5	1.939e-09
	53.6	8.166e-09			53.6	1.788e-09
	53.7	8.246e-09			53.7	2.445e-09
	53.8	9.246e-09			53.8	3.163e-09
	53.9	1.022e-08			53.9	3.199e-09
	54	1.002e-08			54	2.416e-09
	54.1	8.705e-09			54.1	1.83e-09
	54.2	7.981e-09			54.2	1.977e-09
	54.3	8.371e-09			54.3	2.734e-09
	54.4	9.783e-09			54.4	3.228e-09
	54.5	1.018e-08			54.5	2.978e-09
	54.6	9.46e-09			54.6	2.146e-09
	54.7	8.122e-09			54.7	1.786e-09
	54.8	7.984e-09			54.8	2.103e-09
	54.9	8.973e-09			54.9	3.035e-09
	55	1.005e-08			55	3.204e-09
	55.1	1.001e-08			55.1	2.727e-09
	55.2	8.744e-09			55.2	1.857e-09
	55.3	7.961e-09			55.3	1.795e-09
	55.4	8.258e-09			55.4	2.478e-09
	55.5	9.473e-09			55.5	3.172e-09
	55.6	1.008e-08			55.6	3.172e-09
	55.7	9.522e-09			55.7	2.296e-09
	55.8	8.294e-09			55.8	1.789e-09
	55.9	7.975e-09			55.9	1.946e-09
	56	8.619e-09			56	2.822e-09
	56.1	9.86e-09			56.1	3.199e-09
	56.2	1.006e-08			56.2	2.91e-09
	56.3	9.198e-09			56.3	2.065e-09
	56.4	8.074e-09			56.4	1.792e-09
	56.5	8.218e-09			56.5	2.139e-09
	56.6	9.218e-09			56.6	2.997e-09
	56.7	1.018e-08			56.7	3.163e-09
	56.8	9.948e-09			56.8	2.639e-09
	56.9	8.618e-09			56.9	1.829e-09
	57	7.997e-09			57	1.748e-09
	57.1	8.419e-09			57.1	2.443e-09
	57.2	9.866e-09			57.2	3.095e-09
	57.3	1.02e-08			57.3	3.093e-09
	57.4	9.497e-09			57.4	2.184e-09
	57.5	8.198e-09			57.5	1.711e-09
	57.6	8.098e-09			57.6	1.865e-09
	57.7	9.07e-09			57.7	2.779e-09
	57.8	1.015e-08			57.8	3.106e-09
	57.9	1.009e-08			57.9	2.78e-09
	58	8.783e-09			58	1.922e-09
	58.1	7.961e-09			58.1	1.649e-09
	58.2	8.28e-09			58.2	2.13e-09
	58.3	9.617e-09			58.3	2.918e-09
	58.4	1.016e-08			58.4	3.024e-09
	58.5	9.498e-09			58.5	2.452e-09
	58.6	8.19e-09			58.6	1.698e-09
	58.7	7.899e-09			58.7	1.684e-09
	58.8	8.803e-09			58.8	2.371e-09
	58.9	9.972e-09			58.9	3.02e-09
	59	1.002e-08			59	2.938e-09
	59.1	8.973e-09			59.1	2.031e-09
	59.2	8.028e-09			59.2	1.578e-09
	59.3	8.322e-09			59.3	1.76e-09
	59.4	9.456e-09			59.4	2.762e-09
	59.5	1.021e-08			59.5	3.004e-09
	59.6	9.798e-09			59.6	2.6e-09
	59.7	8.561e-09			59.7	1.71e-09
	59.8	8.113e-09			59.8	1.551e-09
	59.9	8.699e-09			59.9	2.108e-09
	60	1.004e-08			60	2.84e-09
	60.1	1.024e-08			60.1	2.908e-09
	60.2	9.425e-09			60.2	2.243e-09
	60.3	8.239e-09			60.3	1.561e-09
	60.4	8.289e-09			60.4	1.623e-09
	60.5	9.28e-09			60.5	2.357e-09
	60.6	1.03e-08			60.6	2.919e-09
	60.7	1.011e-08			60.7	2.791e-09
	60.8	8.785e-09			60.8	1.897e-09
	60.9	8.05e-09			60.9	1.494e-09
	61	8.45e-09			61	1.699e-09
	61.1	9.851e-09			61.1	2.694e-09
	61.2	1.03e-08			61.2	2.938e-09
	61.3	9.584e-09			61.3	2.494e-09
	61.4	8.308e-09			61.4	1.609e-09
	61.5	8.114e-09			61.5	1.481e-09
	61.6	9.071e-09			61.6	2.099e-09
	61.7	1.015e-08			61.7	2.803e-09
	61.8	1.011e-08			61.8	2.875e-09
	61.9	8.907e-09			61.9	2.129e-09
	62	8.032e-09			62	1.516e-09
	62.1	8.371e-09			62.1	1.639e-09
	62.2	9.539e-09			62.2	2.372e-09
	62.3	1.024e-08			62.3	2.868e-09
	62.4	9.718e-09			62.4	2.721e-09
	62.5	8.502e-09			62.5	1.821e-09
	62.6	8.116e-09			62.6	1.454e-09
	62.7	8.767e-09			62.7	1.72e-09
	62.8	1.004e-08			62.8	2.661e-09
	62.9	1.019e-08			62.9	2.886e-09
	63	9.351e-09			63	2.415e-09
	63.1	8.196e-09			63.1	1.525e-09
	63.2	8.305e-09			63.2	1.391e-09
	63.3	9.3e-09			63.3	2.099e-09
	63.4	1.027e-08			63.4	2.795e-09
	63.5	1e-08			63.5	2.795e-09
	63.6	8.713e-09			63.6	1.945e-09
	63.7	8.079e-09			63.7	1.395e-09
	63.8	8.576e-09			63.8	1.577e-09
	63.9	9.996e-09			63.9	2.418e-09
	64	1.029e-08			64	2.803e-09
	64.1	9.56e-09			64.1	2.531e-09
	64.2	8.258e-09			64.2	1.664e-09
	64.3	8.163e-09			64.3	1.383e-09
	64.4	9.175e-09			64.4	1.726e-09
	64.5	1.027e-08			64.5	2.596e-09
	64.6	1.019e-08			64.6	2.766e-09
	64.7	8.905e-09			64.7	2.254e-09
	64.8	8.128e-09			64.8	1.395e-09
	64.9	8.49e-09			64.9	1.347e-09
	65	9.762e-09			65	2.041e-09
	65.1	1.033e-08			65.1	2.702e-09
	65.2	9.689e-09			65.2	2.7e-09
	65.3	8.399e-09			65.3	1.792e-09
	65.4	8.122e-09			65.4	1.301e-09
	65.5	8.814e-09			65.5	1.469e-09
	65.6	1.002e-08			65.6	2.362e-09
	65.7	1.018e-08			65.7	2.716e-09
	65.8	9.298e-09			65.8	2.391e-09
	65.9	8.223e-09			65.9	1.518e-09
	66	8.384e-09			66	1.282e-09
	66.1	9.386e-09			66.1	1.694e-09
	66.2	1.033e-08			66.2	2.514e-09
	66.3	1.01e-08			66.3	2.673e-09
	66.4	8.81e-09			66.4	2.131e-09
	66.5	8.185e-09			66.5	1.329e-09
	66.6	8.613e-09			66.6	1.29e-09
	66.7	1.003e-08			66.7	1.986e-09
	66.8	1.037e-08			66.8	2.635e-09
	66.9	9.631e-09			66.9	2.616e-09
	67	8.325e-09			67	1.698e-09
	67.1	8.221e-09			67.1	1.241e-09
	67.2	9.214e-09			67.2	1.434e-09
	67.3	1.031e-08			67.3	2.386e-09
	67.4	1.022e-08			67.4	2.707e-09
	67.5	8.954e-09			67.5	2.355e-09
	67.6	8.122e-09			67.6	1.477e-09
	67.7	8.466e-09			67.7	1.245e-09
	67.8	9.825e-09			67.8	1.768e-09
	67.9	1.034e-08			67.9	2.568e-09
	68	9.687e-09			68	2.651e-09
	68.1	8.388e-09			68.1	2.052e-09
	68.2	8.138e-09			68.2	1.321e-09
	68.3	9.025e-09			68.3	1.333e-09
	68.4	1.018e-08			68.4	2.071e-09
	68.5	1.022e-08			68.5	2.69e-09
	68.6	9.148e-09			68.6	2.613e-09
	68.7	8.192e-09			68.7	1.698e-09
	68.8	8.506e-09			68.8	1.262e-09
	68.9	9.674e-09			68.9	1.465e-09
	69	1.043e-08			69	2.474e-09
	69.1	9.962e-09			69.1	2.733e-09
	69.2	8.739e-09			69.2	2.312e-09
	69.3	8.255e-09			69.3	1.411e-09
	69.4	8.831e-09			69.4	1.282e-09
	69.5	1.012e-08			69.5	1.887e-09
	69.6	1.035e-08			69.6	2.586e-09
	69.7	9.593e-09			69.7	2.655e-09
	69.8	8.391e-09			69.8	1.964e-09
	69.9	8.397e-09			69.9	1.318e-09
	70	9.364e-09			70	1.373e-09
	70.1	1.04e-08			70.1	2.137e-09
	70.2	1.024e-08			70.2	2.684e-09
	70.3	8.907e-09			70.3	2.535e-09
	70.4	8.19e-09			70.4	1.656e-09
	70.5	8.569e-09			70.5	1.265e-09
	70.6	1.003e-08			70.6	1.475e-09
	70.7	1.044e-08			70.7	2.477e-09
	70.8	9.757e-09			70.8	2.71e-09
	70.9	8.41e-09			70.9	2.272e-09
	71	8.211e-09			71	1.38e-09
	71.1	9.177e-09			71.1	1.253e-09
	71.2	1.03e-08			71.2	1.891e-09
	71.3	1.029e-08			71.3	2.623e-09
	71.4	9.094e-09			71.4	2.675e-09
	71.5	8.203e-09			71.5	1.943e-09
	71.6	8.561e-09			71.6	1.331e-09
	71.7	9.806e-09			71.7	1.445e-09
	71.8	1.045e-08			71.8	2.216e-09
	71.9	9.925e-09			71.9	2.725e-09
	72	8.662e-09			72	2.565e-09
	72.1	8.272e-09			72.1	1.682e-09
	72.2	8.999e-09			72.2	1.322e-09
	72.3	1.023e-08			72.3	1.601e-09
	72.4	1.04e-08			72.4	2.559e-09
	72.5	9.484e-09			72.5	2.783e-09
	72.6	8.355e-09			72.6	2.318e-09
	72.7	8.49e-09			72.7	1.452e-09
	72.8	9.494e-09			72.8	1.337e-09
	72.9	1.042e-08			72.9	2.048e-09
	73	1.01e-08			73	2.745e-09
	73.1	8.822e-09			73.1	2.768e-09
	73.2	8.254e-09			73.2	1.919e-09
	73.3	8.774e-09			73.3	1.373e-09
	73.4	1.021e-08			73.4	1.533e-09
	73.5	1.046e-08			73.5	2.439e-09
	73.6	9.723e-09			73.6	2.827e-09
	73.7	8.485e-09			73.7	2.503e-09
	73.8	8.5e-09			73.8	1.675e-09
	73.9	9.538e-09			73.9	1.397e-09
	74	1.052e-08			74	1.801e-09
	74.1	1.037e-08			74.1	2.686e-09
	74.2	9.049e-09			74.2	2.806e-09
	74.3	8.318e-09			74.3	2.279e-09
	74.4	8.662e-09			74.4	1.465e-09
	74.5	1.006e-08			74.5	1.433e-09
	74.6	1.056e-08			74.6	2.155e-09
	74.7	9.823e-09			74.7	2.818e-09
	74.8	8.537e-09			74.8	2.793e-09
	74.9	8.344e-09			74.9	1.89e-09
	75	9.238e-09			75	1.414e-09
	75.1	1.036e-08			75.1	1.582e-09
	75.2	1.035e-08			75.2	2.552e-09
	75.3	9.21e-09			75.3	2.895e-09
	75.4	8.238e-09			75.4	2.529e-09
	75.5	8.526e-09			75.5	1.649e-09
	75.6	9.586e-09			75.6	1.449e-09
	75.7	1.035e-08			75.7	1.951e-09
	75.8	9.818e-09			75.8	2.736e-09
	75.9	8.6e-09			75.9	2.845e-09
	76	8.111e-09			76	2.231e-09
	76.1	8.658e-09			76.1	1.496e-09
	76.2	9.981e-09			76.2	1.504e-09
	76.3	1.017e-08			76.3	2.215e-09
	76.4	9.404e-09			76.4	2.859e-09
	76.5	8.151e-09			76.5	2.799e-09
	76.6	8.246e-09			76.6	1.877e-09
	76.7	9.207e-09			76.7	1.418e-09
	76.8	1.016e-08			76.8	1.636e-09
	76.9	1.007e-08			76.9	2.638e-09
	77	8.88e-09			77	2.914e-09
	77.1	8.276e-09			77.1	2.499e-09
	77.2	8.723e-09			77.2	1.594e-09
	77.3	1.007e-08			77.3	1.431e-09
	77.4	1.058e-08			77.4	2.068e-09
	77.5	9.694e-09			77.5	2.819e-09
	77.6	8.435e-09			77.6	2.876e-09
	77.7	8.301e-09			77.7	2.138e-09
	77.8	9.277e-09			77.8	1.512e-09
	77.9	1.037e-08			77.9	1.636e-09
	78	1.03e-08			78	2.411e-09
	78.1	9.028e-09			78.1	2.915e-09
	78.2	8.161e-09			78.2	2.726e-09
	78.3	8.389e-09			78.3	1.85e-09
	78.4	9.727e-09			78.4	1.489e-09
	78.5	1.049e-08			78.5	1.784e-09
	78.6	9.868e-09			78.6	2.743e-09
	78.7	8.598e-09			78.7	2.956e-09
	78.8	8.264e-09			78.8	2.49e-09
	78.9	9.067e-09			78.9	1.605e-09
	79	1.026e-08			79	1.508e-09
	79.1	1.041e-08			79.1	2.203e-09
	79.2	9.463e-09			79.2	2.904e-09
	79.3	8.371e-09			79.3	2.941e-09
	79.4	8.527e-09			79.4	2.069e-09
	79.5	9.567e-09			79.5	1.54e-09
	79.6	1.049e-08			79.6	1.722e-09
	79.7	1.024e-08			79.7	2.598e-09
	79.8	8.874e-09			79.8	2.979e-09
	79.9	8.217e-09			79.9	2.696e-09
	80	8.686e-09			80	1.855e-09
	80.1	1.015e-08			80.1	1.597e-09
	80.2	1.054e-08			80.2	1.939e-09
	80.3	9.782e-09			80.3	2.814e-09
	80.4	8.518e-09			80.4	3.001e-09
	80.5	8.417e-09			80.5	2.506e-09
	80.6	9.44e-09			80.6	1.64e-09
	80.7	1.042e-08			80.7	1.594e-09
	80.8	1.031e-08			80.8	2.316e-09
	80.9	9.001e-09			80.9	2.984e-09
	81	8.223e-09			81	2.985e-09
	81.1	8.602e-09			81.1	2.083e-09
	81.2	9.877e-09			81.2	1.577e-09
	81.3	1.042e-08			81.3	1.768e-09
	81.4	9.846e-09			81.4	2.694e-09
	81.5	8.65e-09			81.5	3.048e-09
	81.6	8.392e-09			81.6	2.698e-09
	81.7	9.254e-09			81.7	1.826e-09
	81.8	1.038e-08			81.8	1.583e-09
	81.9	1.046e-08			81.9	2.052e-09
	82	9.536e-09			82	2.865e-09
	82.1	8.442e-09			82.1	2.971e-09
	82.2	8.664e-09			82.2	2.386e-09
	82.3	9.763e-09			82.3	1.621e-09
	82.4	1.06e-08			82.4	1.625e-09
	82.5	1.015e-08			82.5	2.333e-09
	82.6	8.912e-09			82.6	2.97e-09
	82.7	8.367e-09			82.7	2.912e-09
	82.8	8.917e-09			82.8	1.978e-09
	82.9	1.03e-08			82.9	1.531e-09
	83	1.053e-08			83	1.761e-09
	83.1	9.766e-09			83.1	2.757e-09
	83.2	8.439e-09			83.2	3.012e-09
	83.3	8.476e-09			83.3	2.573e-09
	83.4	9.514e-09			83.4	1.687e-09
	83.5	1.059e-08			83.5	1.535e-09
	83.6	1.043e-08			83.6	2.151e-09
	83.7	9.088e-09			83.7	2.873e-09
	83.8	8.305e-09			83.8	2.948e-09
	83.9	8.732e-09			83.9	2.215e-09
	84	1.018e-08			84	1.593e-09
	84.1	1.065e-08			84.1	1.69e-09
	84.2	9.899e-09			84.2	2.449e-09
	84.3	8.591e-09			84.3	2.981e-09
	84.4	8.454e-09			84.4	2.826e-09
	84.5	9.319e-09			84.5	1.92e-09
	84.6	1.039e-08			84.6	1.531e-09
	84.7	1.046e-08			84.7	1.792e-09
	84.8	9.357e-09			84.8	2.762e-09
	84.9	8.404e-09			84.9	2.997e-09
	85	8.665e-09			85	2.53e-09
	85.1	9.761e-09			85.1	1.629e-09
	85.2	1.052e-08			85.2	1.51e-09
	85.3	1.004e-08			85.3	2.213e-09
	85.4	8.733e-09			85.4	2.926e-09
	85.5	8.226e-09			85.5	2.946e-09
	85.6	8.721e-09			85.6	2.103e-09
	85.7	1.001e-08			85.7	1.536e-09
	85.8	1.028e-08			85.8	1.691e-09
	85.9	9.502e-09			85.9	2.528e-09
	86	8.297e-09			86	2.966e-09
	86.1	8.355e-09			86.1	2.751e-09
	86.2	9.394e-09			86.2	1.85e-09
	86.3	1.039e-08			86.3	1.521e-09
	86.4	1.019e-08			86.4	1.876e-09
	86.5	8.874e-09			86.5	2.783e-09
	86.6	8.19e-09			86.6	2.962e-09
	86.7	8.582e-09			86.7	2.476e-09
	86.8	1.004e-08			86.8	1.588e-09
	86.9	1.04e-08			86.9	1.523e-09
	87	9.662e-09			87	2.249e-09
	87.1	8.303e-09			87.1	2.924e-09
	87.2	8.141e-09			87.2	2.908e-09
	87.3	9.163e-09			87.3	1.965e-09
	87.4	1.023e-08			87.4	1.477e-09
	87.5	1.015e-08			87.5	1.658e-09
	87.6	8.877e-09			87.6	2.651e-09
	87.7	8.043e-09			87.7	2.957e-09
	87.8	8.411e-09			87.8	2.579e-09
	87.9	9.716e-09			87.9	1.676e-09
	88	1.031e-08			88	1.477e-09
	88.1	9.633e-09			88.1	2.017e-09
	88.2	8.388e-09			88.2	2.772e-09
	88.3	8.09e-09			88.3	2.87e-09
	88.4	8.896e-09			88.4	2.216e-09
	88.5	1.006e-08			88.5	1.5e-09
	88.6	1.016e-08			88.6	1.525e-09
	88.7	9.127e-09			88.7	2.269e-09
	88.8	8.077e-09			88.8	2.853e-09
	88.9	8.242e-09			88.9	2.785e-09
	89	9.258e-09			89	1.852e-09
	89.1	1.012e-08			89.1	1.402e-09
	89.2	9.786e-09			89.2	1.638e-09
	89.3	8.5e-09			89.3	2.628e-09
	89.4	7.912e-09			89.4	2.877e-09
	89.5	8.394e-09			89.5	2.437e-09
	89.6	9.792e-09			89.6	1.518e-09
	89.7	1.011e-08			89.7	1.402e-09
	89.8	9.316e-09			89.8	1.997e-09
	89.9	7.982e-09			89.9	2.717e-09
	90	7.962e-09			90	2.79e-09
	90.1	8.935e-09			90.1	2.067e-09
	90.2	1.002e-08			90.2	1.414e-09
	90.3	9.923e-09			90.3	1.515e-09
	90.4	8.597e-09			90.4	2.262e-09
	90.5	7.857e-09			90.5	2.788e-09
	90.6	8.267e-09			90.6	2.639e-09
	90.7	9.658e-09			90.7	1.738e-09
	90.8	1.014e-08			90.8	1.329e-09
	90.9	9.452e-09			90.9	1.586e-09
	91	8.145e-09			91	2.565e-09
	91.1	7.896e-09			91.1	2.801e-09
	91.2	8.814e-09			91.2	2.314e-09
	91.3	9.945e-09			91.3	1.403e-09
	91.4	9.9e-09			91.4	1.298e-09
	91.5	8.798e-09			91.5	2.021e-09
	91.6	7.869e-09			91.6	2.713e-09
	91.7	8.199e-09			91.7	2.733e-09
	91.8	9.441e-09			91.8	1.828e-09
	91.9	1.014e-08			91.9	1.297e-09
	92	9.58e-09			92	1.478e-09
	92.1	8.336e-09			92.1	2.36e-09
	92.2	7.943e-09			92.2	2.747e-09
	92.3	8.712e-09			92.3	2.436e-09
	92.4	9.918e-09			92.4	1.567e-09
	92.5	9.988e-09			92.5	1.295e-09
	92.6	8.96e-09			92.6	1.733e-09
	92.7	7.849e-09			92.7	2.557e-09
	92.8	8.042e-09			92.8	2.705e-09
	92.9	9.108e-09			92.9	2.142e-09
	93	1.003e-08			93	1.352e-09
	93.1	9.685e-09			93.1	1.319e-09
	93.2	8.395e-09			93.2	2.023e-09
	93.3	7.857e-09			93.3	2.699e-09
	93.4	8.272e-09			93.4	2.664e-09
	93.5	9.682e-09			93.5	1.707e-09
	93.6	9.979e-09			93.6	1.246e-09
	93.7	9.214e-09			93.7	1.445e-09
	93.8	7.923e-09			93.8	2.424e-09
	93.9	7.896e-09			93.9	2.73e-09
	94	8.895e-09			94	2.337e-09
	94.1	9.94e-09			94.1	1.425e-09
	94.2	9.83e-09			94.2	1.246e-09
	94.3	8.481e-09			94.3	1.791e-09
	94.4	7.71e-09			94.4	2.546e-09
	94.5	8.085e-09			94.5	2.645e-09
	94.6	9.46e-09			94.6	1.966e-09
	94.7	9.949e-09			94.7	1.271e-09
	94.8	9.292e-09			94.8	1.332e-09
	94.9	7.979e-09			94.9	2.066e-09
	95	7.726e-09			95	2.631e-09
	95.1	8.634e-09			95.1	2.521e-09
	95.2	9.771e-09			95.2	1.601e-09
	95.3	9.747e-09			95.3	1.183e-09
	95.4	8.644e-09			95.4	1.398e-09
	95.5	7.69e-09			95.5	2.379e-09
	95.6	7.993e-09			95.6	2.637e-09
	95.7	9.179e-09			95.7	2.184e-09
	95.8	9.896e-09			95.8	1.276e-09
	95.9	9.366e-09			95.9	1.122e-09
	96	8.122e-09			96	1.813e-09
	96.1	7.692e-09			96.1	2.528e-09
	96.2	8.352e-09			96.2	2.565e-09
	96.3	9.629e-09			96.3	1.762e-09
	96.4	9.768e-09			96.4	1.163e-09
	96.5	8.882e-09			96.5	1.309e-09
	96.6	7.703e-09			96.6	2.123e-09
	96.7	7.816e-09			96.7	2.573e-09
	96.8	8.856e-09			96.8	2.338e-09
	96.9	9.827e-09			96.9	1.452e-09
	97	9.557e-09			97	1.111e-09
	97.1	8.25e-09			97.1	1.46e-09
	97.2	7.646e-09			97.2	2.371e-09
	97.3	8.082e-09			97.3	2.55e-09
	97.4	9.525e-09			97.4	2.033e-09
	97.5	9.854e-09			97.5	1.138e-09
	97.6	9.062e-09			97.6	1.096e-09
	97.7	7.787e-09			97.7	1.826e-09
	97.8	7.776e-09			97.8	2.498e-09
	97.9	8.744e-09			97.9	2.476e-09
	98	9.829e-09			98	1.539e-09
	98.1	9.743e-09			98.1	1.064e-09
	98.2	8.42e-09			98.2	1.276e-09
	98.3	7.686e-09			98.3	2.264e-09
	98.4	8.009e-09			98.4	2.565e-09
	98.5	9.302e-09			98.5	2.173e-09
	98.6	9.868e-09			98.6	1.299e-09
	98.7	9.251e-09			98.7	1.112e-09
	98.8	7.953e-09			98.8	1.661e-09
	98.9	7.679e-09			98.9	2.436e-09
	99	8.418e-09			99	2.534e-09
	99.1	9.612e-09			99.1	1.879e-09
	99.2	9.698e-09			99.2	1.174e-09
	99.3	8.728e-09			99.3	1.228e-09
	99.4	7.685e-09			99.4	1.949e-09
	99.5	7.893e-09			99.5	2.577e-09
	99.6	8.958e-09			99.6	2.468e-09
	99.7	9.826e-09			99.7	1.549e-09
	99.8	9.494e-09			99.8	1.132e-09
	99.9	8.188e-09			99.9	1.366e-09
	100	7.667e-09			100	2.387e-09
	100.1	8.199e-09			100.1	2.629e-09
	100.2	9.536e-09			100.2	2.188e-09
	100.3	9.854e-09			100.3	1.273e-09
	100.4	9.103e-09			100.4	1.118e-09
	100.5	7.805e-09			100.5	1.815e-09
	100.6	7.811e-09			100.6	2.534e-09
	100.7	8.833e-09			100.7	2.577e-09
	100.8	9.911e-09			100.8	1.759e-09
	100.9	9.743e-09			100.9	1.167e-09
	101	8.383e-09			101	1.31e-09
	101.1	7.698e-09			101.1	2.172e-09
	101.2	8.063e-09			101.2	2.599e-09
	101.3	9.519e-09			101.3	2.352e-09
	101.4	9.953e-09			101.4	1.465e-09
	101.5	9.226e-09			101.5	1.154e-09
	101.6	7.905e-09			101.6	1.523e-09
	101.7	7.799e-09			101.7	2.425e-09
	101.8	8.798e-09			101.8	2.599e-09
	101.9	9.953e-09			101.9	2.073e-09
	102	9.892e-09			102	1.233e-09
	102.1	8.657e-09			102.1	1.173e-09
	102.2	7.842e-09			102.2	1.93e-09
	102.3	8.184e-09			102.3	2.589e-09
	102.4	9.474e-09			102.4	2.564e-09
	102.5	1.006e-08			102.5	1.632e-09
	102.6	9.467e-09			102.6	1.15e-09
	102.7	8.215e-09			102.7	1.35e-09
	102.8	7.889e-09			102.8	2.324e-09
	102.9	8.585e-09			102.9	2.65e-09
	103	9.794e-09			103	2.275e-09
	103.1	9.927e-09			103.1	1.395e-09
	103.2	8.942e-09			103.2	1.188e-09
	103.3	7.85e-09			103.3	1.672e-09
	103.4	8.077e-09			103.4	2.48e-09
	103.5	9.117e-09			103.5	2.601e-09
	103.6	1.004e-08			103.6	2.016e-09
	103.7	9.785e-09			103.7	1.243e-09
	103.8	8.475e-09			103.8	1.232e-09
	103.9	7.837e-09			103.9	1.978e-09
	104	8.28e-09			104	2.633e-09
	104.1	9.724e-09			104.1	2.561e-09
	104.2	1.006e-08			104.2	1.622e-09
	104.3	9.305e-09			104.3	1.188e-09
	104.4	7.951e-09			104.4	1.376e-09
	104.5	7.927e-09			104.5	2.409e-09
	104.6	8.969e-09			104.6	2.677e-09
	104.7	1.004e-08			104.7	2.247e-09
	104.8	9.949e-09			104.8	1.36e-09
	104.9	8.62e-09			104.9	1.222e-09
	105	7.939e-09			105	1.843e-09
	105.1	8.367e-09			105.1	2.589e-09
	105.2	9.827e-09			105.2	2.67e-09
	105.3	1.027e-08			105.3	1.955e-09
	105.4	9.553e-09			105.4	1.307e-09
	105.5	8.249e-09			105.5	1.383e-09
	105.6	8.04e-09			105.6	2.175e-09
	105.7	9.024e-09			105.7	2.725e-09
	105.8	1.017e-08			105.8	2.564e-09
	105.9	1.016e-08			105.9	1.649e-09
	106	8.941e-09			106	1.263e-09
	106.1	8.058e-09			106.1	1.57e-09
	106.2	8.392e-09			106.2	2.557e-09
	106.3	9.673e-09			106.3	2.756e-09
	106.4	1.03e-08			106.4	2.289e-09
	106.5	9.69e-09			106.5	1.372e-09
	106.6	8.415e-09			106.6	1.311e-09
	106.7	8.093e-09			106.7	2.017e-09
	106.8	8.927e-09			106.8	2.722e-09
	106.9	1.015e-08			106.9	2.725e-09
	107	1.024e-08			107	1.807e-09
	107.1	9.214e-09			107.1	1.312e-09
	107.2	8.174e-09			107.2	1.492e-09
	107.3	8.46e-09			107.3	2.437e-09
	107.4	9.481e-09			107.4	2.769e-09
	107.5	1.031e-08			107.5	2.43e-09
	107.6	9.98e-09			107.6	1.554e-09
	107.7	8.689e-09			107.7	1.327e-09
	107.8	8.144e-09			107.8	1.795e-09
	107.9	8.572e-09			107.9	2.619e-09
	108	9.979e-09			108	2.733e-09
	108.1	1.032e-08			108.1	2.15e-09
	108.2	9.591e-09			108.2	1.368e-09
	108.3	8.263e-09			108.3	1.376e-09
	108.4	8.231e-09			108.4	2.099e-09
	108.5	9.235e-09			108.5	2.746e-09
	108.6	1.033e-08			108.6	2.686e-09
	108.7	1.024e-08			108.7	1.751e-09
	108.8	8.906e-09			108.8	1.31e-09
	108.9	8.141e-09			108.9	1.508e-09
	109	8.542e-09			109	2.536e-09
	109.1	9.942e-09			109.1	2.811e-09
	109.2	1.044e-08			109.2	2.382e-09
	109.3	9.756e-09			109.3	1.493e-09
	109.4	8.426e-09			109.4	1.346e-09
	109.5	8.174e-09			109.5	1.953e-09
	109.6	9.153e-09			109.6	2.67e-09
	109.7	1.025e-08			109.7	2.763e-09
	109.8	1.023e-08			109.8	2.076e-09
	109.9	9.12e-09			109.9	1.387e-09
	110	8.195e-09			110	1.484e-09
	110.1	8.529e-09			110.1	2.256e-09
	110.2	9.721e-09			110.2	2.803e-09
	110.3	1.043e-08			110.3	2.65e-09
	110.4	9.875e-09			110.4	1.749e-09
	110.5	8.613e-09			110.5	1.374e-09
	110.6	8.196e-09			110.6	1.636e-09
	110.7	8.915e-09			110.7	2.625e-09
	110.8	1.02e-08			110.8	2.858e-09
	110.9	1.036e-08			110.9	2.384e-09
	111	9.445e-09			111	1.456e-09
	111.1	8.295e-09			111.1	1.387e-09
	111.2	8.463e-09			111.2	2.104e-09
	111.3	9.541e-09			111.3	2.817e-09
	111.4	1.045e-08			111.4	2.819e-09
	111.5	1.014e-08			111.5	1.909e-09
	111.6	8.839e-09			111.6	1.406e-09
	111.7	8.266e-09			111.7	1.601e-09
	111.8	8.788e-09			111.8	2.535e-09
	111.9	1.017e-08			111.9	2.89e-09
	112	1.047e-08			112	2.542e-09
	112.1	9.693e-09			112.1	1.644e-09
	112.2	8.371e-09			112.2	1.438e-09
	112.3	8.311e-09			112.3	1.9e-09
	112.4	9.269e-09			112.4	2.716e-09
	112.5	1.039e-08			112.5	2.845e-09
	112.6	1.034e-08			112.6	2.246e-09
	112.7	9.011e-09			112.7	1.478e-09
	112.8	8.31e-09			112.8	1.482e-09
	112.9	8.694e-09			112.9	2.189e-09
	113	1.006e-08			113	2.861e-09
	113.1	1.058e-08			113.1	2.808e-09
	113.2	9.93e-09			113.2	1.84e-09
	113.3	8.612e-09			113.3	1.423e-09
	113.4	8.39e-09			113.4	1.644e-09
	113.5	9.232e-09			113.5	2.63e-09
	113.6	1.039e-08			113.6	2.912e-09
	113.7	1.042e-08			113.7	2.48e-09
	113.8	9.361e-09			113.8	1.589e-09
	113.9	8.37e-09			113.9	1.453e-09
	114	8.655e-09			114	2.079e-09
	114.1	9.802e-09			114.1	2.822e-09
	114.2	1.053e-08			114.2	2.883e-09
	114.3	1.006e-08			114.3	2.126e-09
	114.4	8.793e-09			114.4	1.504e-09
	114.5	8.359e-09			114.5	1.637e-09
	114.6	9.004e-09			114.6	2.41e-09
	114.7	1.028e-08			114.7	2.9e-09
	114.8	1.046e-08			114.8	2.729e-09
	114.9	9.604e-09			114.9	1.864e-09
	115	8.394e-09			115	1.481e-09
	115.1	8.518e-09			115.1	1.79e-09
	115.2	9.571e-09			115.2	2.752e-09
	115.3	1.055e-08			115.3	2.94e-09
	115.4	1.03e-08			115.4	2.467e-09
	115.5	8.985e-09			115.5	1.575e-09
	115.6	8.382e-09			115.6	1.492e-09
	115.7	8.826e-09			115.7	2.22e-09
	115.8	1.027e-08			115.8	2.907e-09
	115.9	1.056e-08			115.9	2.929e-09
	116	9.786e-09			116	1.986e-09
	116.1	8.45e-09			116.1	1.501e-09
	116.2	8.357e-09			116.2	1.691e-09
	116.3	9.371e-09			116.3	2.636e-09
	116.4	1.042e-08			116.4	2.978e-09
	116.5	1.034e-08			116.5	2.634e-09
	116.6	9.004e-09			116.6	1.737e-09
	116.7	8.256e-09			116.7	1.509e-09
	116.8	8.65e-09			116.8	2.04e-09
	116.9	1.006e-08			116.9	2.806e-09
	117	1.057e-08			117	2.911e-09
	117.1	9.901e-09			117.1	2.315e-09
	117.2	8.602e-09			117.2	1.563e-09
	117.3	8.354e-09			117.3	1.562e-09
	117.4	9.198e-09			117.4	2.301e-09
	117.5	1.039e-08			117.5	2.92e-09
	117.6	1.043e-08			117.6	2.857e-09
	117.7	9.354e-09			117.7	1.938e-09
	117.8	8.347e-09			117.8	1.476e-09
	117.9	8.642e-09			117.9	1.703e-09
	118	9.726e-09			118	2.715e-09
	118.1	1.054e-08			118.1	2.986e-09
	118.2	1.011e-08			118.2	2.542e-09
	118.3	8.857e-09			118.3	1.628e-09
	118.4	8.36e-09			118.4	1.512e-09
	118.5	8.979e-09			118.5	2.121e-09
	118.6	1.028e-08			118.6	2.861e-09
	118.7	1.046e-08			118.7	2.927e-09
	118.8	9.608e-09			118.8	2.162e-09
	118.9	8.364e-09			118.9	1.526e-09
	119	8.398e-09			119	1.65e-09
	119.1	9.462e-09			119.1	2.442e-09
	119.2	1.048e-08			119.2	2.947e-09
	119.3	1.026e-08			119.3	2.754e-09
	119.4	8.962e-09			119.4	1.876e-09
	119.5	8.319e-09			119.5	1.494e-09
	119.6	8.729e-09			119.6	1.809e-09
	119.7	1.025e-08			119.7	2.768e-09
	119.8	1.061e-08			119.8	2.974e-09
	119.9	9.844e-09			119.9	2.488e-09
	120	8.51e-09			120	1.597e-09
	120.1	8.384e-09			120.1	1.517e-09
	120.2	9.413e-09			120.2	2.257e-09
	120.3	1.052e-08			120.3	2.95e-09
	120.4	1.045e-08			120.4	2.943e-09
	120.5	9.128e-09			120.5	2.01e-09
	120.6	8.342e-09			120.6	1.519e-09
	120.7	8.742e-09			120.7	1.703e-09
	120.8	1.016e-08			120.8	2.677e-09
	120.9	1.059e-08			120.9	2.999e-09
	121	9.922e-09			121	2.637e-09
	121.1	8.623e-09			121.1	1.719e-09
	121.2	8.37e-09			121.2	1.539e-09
	121.3	9.234e-09			121.3	2.064e-09
	121.4	1.033e-08			121.4	2.859e-09
	121.5	1.034e-08			121.5	2.964e-09
	121.6	9.257e-09			121.6	2.281e-09
	121.7	8.344e-09			121.7	1.566e-09
	121.8	8.633e-09			121.8	1.639e-09
	121.9	9.776e-09			121.9	2.394e-09
	122	1.058e-08			122	2.961e-09
	122.1	1.016e-08			122.1	2.85e-09
	122.2	8.866e-09			122.2	1.91e-09
	122.3	8.449e-09			122.3	1.532e-09
	122.4	8.985e-09			122.4	1.76e-09
	122.5	1.028e-08			122.5	2.743e-09
	122.6	1.053e-08			122.6	2.993e-09
	122.7	9.732e-09			122.7	2.525e-09
	122.8	8.436e-09			122.8	1.609e-09
	122.9	8.464e-09			122.9	1.49e-09
	123	9.463e-09			123	2.192e-09
	123.1	1.051e-08			123.1	2.907e-09
	123.2	1.039e-08			123.2	2.94e-09
	123.3	9.036e-09			123.3	2.083e-09
	123.4	8.344e-09			123.4	1.515e-09
	123.5	8.735e-09			123.5	1.686e-09
	123.6	1.018e-08			123.6	2.554e-09
	123.7	1.063e-08			123.7	2.981e-09
	123.8	9.898e-09			123.8	2.675e-09
	123.9	8.559e-09			123.9	1.795e-09
	124	8.412e-09			124	1.518e-09
	124.1	9.44e-09			124.1	1.914e-09
	124.2	1.052e-08			124.2	2.779e-09
	124.3	1.045e-08			124.3	2.931e-09
	124.4	9.16e-09			124.4	2.4e-09
	124.5	8.316e-09			124.5	1.566e-09
	124.6	8.674e-09			124.6	1.518e-09
	124.7	1.004e-08			124.7	2.269e-09
	124.8	1.06e-08			124.8	2.936e-09
	124.9	9.924e-09			124.9	2.885e-09
	125	8.654e-09			125	1.92e-09
	125.1	8.357e-09			125.1	1.483e-09
	125.2	9.202e-09			125.2	1.679e-09
	125.3	1.04e-08			125.3	2.722e-09
	125.4	1.047e-08			125.4	2.977e-09
	125.5	9.425e-09			125.5	2.542e-09
	125.6	8.371e-09			125.6	1.628e-09
	125.7	8.61e-09			125.7	1.485e-09
	125.8	9.74e-09			125.8	2.155e-09
	125.9	1.051e-08			125.9	2.884e-09
	126	1e-08			126	2.921e-09
	126.1	8.749e-09			126.1	2.075e-09
	126.2	8.341e-09			126.2	1.491e-09
	126.3	8.91e-09			126.3	1.646e-09
	126.4	1.023e-08			126.4	2.502e-09
	126.5	1.048e-08			126.5	2.932e-09
	126.6	9.652e-09			126.6	2.644e-09
	126.7	8.37e-09			126.7	1.763e-09
	126.8	8.382e-09			126.8	1.463e-09
	126.9	9.378e-09			126.9	1.836e-09
	127	1.046e-08			127	2.741e-09
	127.1	1.031e-08			127.1	2.897e-09
	127.2	9.005e-09			127.2	2.326e-09
	127.3	8.303e-09			127.3	1.486e-09
	127.4	8.685e-09			127.4	1.472e-09
	127.5	1.01e-08			127.5	2.211e-09
	127.6	1.053e-08			127.6	2.847e-09
	127.7	9.732e-09			127.7	2.823e-09
	127.8	8.413e-09			127.8	1.869e-09
	127.9	8.28e-09			127.9	1.4e-09
	128	9.283e-09			128	1.599e-09
	128.1	1.04e-08			128.1	2.611e-09
	128.2	1.039e-08			128.2	2.899e-09
	128.3	9.168e-09			128.3	2.464e-09
	128.4	8.29e-09			128.4	1.535e-09
	128.5	8.619e-09			128.5	1.383e-09
	128.6	9.924e-09			128.6	2.017e-09
	128.7	1.053e-08			128.7	2.744e-09
	128.8	9.928e-09			128.8	2.814e-09
	128.9	8.647e-09			128.9	2.068e-09
	129	8.273e-09			129	1.428e-09
	129.1	9.036e-09			129.1	1.515e-09
	129.2	1.024e-08			129.2	2.298e-09
	129.3	1.033e-08			129.3	2.82e-09
	129.4	9.298e-09			129.4	2.607e-09
	129.5	8.203e-09			129.5	1.713e-09
	129.6	8.366e-09			129.6	1.348e-09
	129.7	9.426e-09			129.7	1.667e-09
	129.8	1.032e-08			129.8	2.624e-09
	129.9	9.912e-09			129.9	2.809e-09
	130	8.664e-09			130	2.312e-09
	130.1	8.156e-09			130.1	1.403e-09
	130.2	8.72e-09			130.2	1.344e-09
	130.3	1.008e-08			130.3	2.06e-09
	130.4	1.03e-08			130.4	2.768e-09
	130.5	9.484e-09			130.5	2.744e-09
	130.6	8.238e-09			130.6	1.787e-09
	130.7	8.297e-09			130.7	1.295e-09
	130.8	9.335e-09			130.8	1.49e-09
	130.9	1.038e-08			130.9	2.503e-09
	131	1.019e-08			131	2.799e-09
	131.1	8.847e-09			131.1	2.389e-09
	131.2	8.163e-09			131.2	1.484e-09
	131.3	8.515e-09			131.3	1.304e-09
	131.4	9.98e-09			131.4	1.886e-09
	131.5	1.039e-08			131.5	2.639e-09
	131.6	9.652e-09			131.6	2.713e-09
	131.7	8.308e-09			131.7	2.044e-09
	131.8	8.181e-09			131.8	1.344e-09
	131.9	9.161e-09			131.9	1.41e-09
	132	1.023e-08			132	2.145e-09
	132.1	1.022e-08			132.1	2.709e-09
	132.2	9.077e-09			132.2	2.589e-09
	132.3	8.157e-09			132.3	1.655e-09
	132.4	8.521e-09			132.4	1.263e-09
	132.5	9.724e-09			132.5	1.489e-09
	132.6	1.037e-08			132.6	2.483e-09
	132.7	9.834e-09			132.7	2.723e-09
	132.8	8.536e-09			132.8	2.246e-09
	132.9	8.163e-09			132.9	1.324e-09
	133	8.888e-09			133	1.189e-09
	133.1	1.014e-08			133.1	1.928e-09
	133.2	1.024e-08			133.2	2.635e-09
	133.3	9.339e-09			133.3	2.652e-09
	133.4	8.177e-09			133.4	1.79e-09
	133.5	8.367e-09			133.5	1.206e-09
	133.6	9.418e-09			133.6	1.364e-09
	133.7	1.031e-08			133.7	2.243e-09
	133.8	9.954e-09			133.8	2.664e-09
	133.9	8.637e-09			133.9	2.359e-09
	134	8.043e-09			134	1.484e-09
	134.1	8.529e-09			134.1	1.173e-09
	134.2	9.926e-09			134.2	1.602e-09
	134.3	1.021e-08			134.3	2.491e-09
	134.4	9.412e-09			134.4	2.603e-09
	134.5	8.114e-09			134.5	2.039e-09
	134.6	8.062e-09			134.6	1.206e-09
	134.7	9.083e-09			134.7	1.186e-09
	134.8	1.015e-08			134.8	1.935e-09
	134.9	1.002e-08			134.9	2.595e-09
	135	8.664e-09			135	2.532e-09
	135.1	7.912e-09			135.1	1.578e-09
	135.2	8.296e-09			135.2	1.103e-09
	135.3	9.722e-09			135.3	1.307e-09
	135.4	1.018e-08			135.4	2.348e-09
	135.5	9.432e-09			135.5	2.624e-09
	135.6	8.099e-09			135.6	2.176e-09
	135.7	7.894e-09			135.7	1.238e-09
	135.8	8.807e-09			135.8	1.089e-09
	135.9	9.922e-09			135.9	1.79e-09
	136	9.891e-09			136	2.503e-09
	136.1	8.761e-09			136.1	2.567e-09
	136.2	7.87e-09			136.2	1.737e-09
	136.3	8.14e-09			136.3	1.169e-09
	136.4	9.265e-09			136.4	1.302e-09
	136.5	1.005e-08			136.5	2.104e-09
	136.6	9.619e-09			136.6	2.58e-09
	136.7	8.326e-09			136.7	2.337e-09
	136.8	7.855e-09			136.8	1.443e-09
	136.9	8.406e-09			136.9	1.122e-09
	137	9.765e-09			137	1.476e-09
	137.1	9.957e-09			137.1	2.395e-09
	137.2	9.178e-09			137.2	2.582e-09
	137.3	7.908e-09			137.3	2.068e-09
	137.4	7.948e-09			137.4	1.198e-09
	137.5	8.954e-09			137.5	1.133e-09
	137.6	9.998e-09			137.6	1.852e-09
	137.7	9.829e-09			137.7	2.539e-09
	137.8	8.472e-09			137.8	2.539e-09
	137.9	7.768e-09			137.9	1.601e-09
	138	8.145e-09			138	1.072e-09
	138.1	9.598e-09			138.1	1.284e-09
	138.2	1.004e-08			138.2	2.265e-09
	138.3	9.31e-09			138.3	2.574e-09
	138.4	7.988e-09			138.4	2.211e-09
	138.5	7.819e-09			138.5	1.329e-09
	138.6	8.777e-09			138.6	1.103e-09
	138.7	9.914e-09			138.7	1.638e-09
	138.8	9.879e-09			138.8	2.431e-09
	138.9	8.665e-09			138.9	2.516e-09
	139	7.745e-09			139	1.872e-09
	139.1	8.08e-09			139.1	1.131e-09
	139.2	9.318e-09			139.2	1.193e-09
	139.3	9.93e-09			139.3	1.951e-09
	139.4	9.328e-09			139.4	2.524e-09
	139.5	8.083e-09			139.5	2.41e-09
	139.6	7.74e-09			139.6	1.48e-09
	139.7	8.555e-09			139.7	1.077e-09
	139.8	9.771e-09			139.8	1.338e-09
	139.9	9.891e-09			139.9	2.338e-09
	140	8.931e-09			140	2.588e-09
	140.1	7.825e-09			140.1	2.108e-09
	140.2	7.996e-09			140.2	1.178e-09
	140.3	9.035e-09			140.3	1.08e-09
	140.4	9.933e-09			140.4	1.807e-09
	140.5	9.624e-09			140.5	2.53e-09
	140.6	8.343e-09			140.6	2.536e-09
	140.7	7.787e-09			140.7	1.627e-09
	140.8	8.176e-09			140.8	1.108e-09
	140.9	9.624e-09			140.9	1.277e-09
	141	9.943e-09			141	2.209e-09
	141.1	9.172e-09			141.1	2.596e-09
	141.2	7.883e-09			141.2	2.266e-09
	141.3	7.817e-09			141.3	1.369e-09
	141.4	8.804e-09			141.4	1.136e-09
	141.5	9.891e-09			141.5	1.602e-09
	141.6	9.843e-09			141.6	2.435e-09
	141.7	8.538e-09			141.7	2.585e-09
	141.8	7.721e-09			141.8	1.994e-09
	141.9	8.093e-09			141.9	1.203e-09
	142	9.392e-09			142	1.198e-09
	142.1	9.953e-09			142.1	1.925e-09
	142.2	9.34e-09			142.2	2.586e-09
	142.3	8.082e-09			142.3	2.56e-09
	142.4	7.757e-09			142.4	1.593e-09
	142.5	8.555e-09			142.5	1.163e-09
	142.6	9.768e-09			142.6	1.36e-09
	142.7	9.841e-09			142.7	2.391e-09
	142.8	8.841e-09			142.8	2.679e-09
	142.9	7.771e-09			142.9	2.232e-09
	143	8.01e-09			143	1.344e-09
	143.1	9.122e-09			143.1	1.172e-09
	143.2	9.951e-09			143.2	1.835e-09
	143.3	9.554e-09			143.3	2.571e-09
	143.4	8.261e-09			143.4	2.637e-09
	143.5	7.741e-09			143.5	1.901e-09
	143.6	8.266e-09			143.6	1.25e-09
	143.7	9.636e-09			143.7	1.387e-09
	143.8	9.852e-09			143.8	2.19e-09
	143.9	9.055e-09			143.9	2.704e-09
	144	7.792e-09			144	2.479e-09
	144.1	7.791e-09			144.1	1.605e-09
	144.2	8.833e-09			144.2	1.247e-09
	144.3	9.884e-09			144.3	1.579e-09
	144.4	9.726e-09			144.4	2.529e-09
	144.5	8.423e-09			144.5	2.724e-09
	144.6	7.702e-09			144.6	2.219e-09
	144.7	8.11e-09			144.7	1.341e-09
	144.8	9.602e-09			144.8	1.27e-09
	144.9	1.001e-08			144.9	2.003e-09
	145	9.287e-09			145	2.691e-09
	145.1	7.95e-09			145.1	2.687e-09
	145.2	7.803e-09			145.2	1.723e-09
	145.3	8.738e-09			145.3	1.255e-09
	145.4	9.837e-09			145.4	1.445e-09
	145.5	9.833e-09			145.5	2.447e-09
	145.6	8.699e-09			145.6	2.763e-09
	145.7	7.832e-09			145.7	2.382e-09
	145.8	8.144e-09			145.8	1.469e-09
	145.9	9.295e-09			145.9	1.29e-09
	146	1e-08			146	1.833e-09
	146.1	9.531e-09			146.1	2.624e-09
	146.2	8.276e-09			146.2	2.72e-09
	146.3	7.846e-09			146.3	2.029e-09
	146.4	8.517e-09			146.4	1.328e-09
	146.5	9.848e-09			146.5	1.414e-09
	146.6	1.004e-08			146.6	2.16e-09
	146.7	9.218e-09			146.7	2.748e-09
	146.8	8.018e-09			146.8	2.598e-09
	146.9	8.102e-09			146.9	1.687e-09
	147	9.161e-09			147	1.306e-09
	147.1	1.019e-08			147.1	1.559e-09
	147.2	9.962e-09			147.2	2.547e-09
	147.3	8.63e-09			147.3	2.806e-09
	147.4	7.961e-09			147.4	2.326e-09
	147.5	8.39e-09			147.5	1.427e-09
	147.6	9.84e-09			147.6	1.298e-09
	147.7	1.026e-08			147.7	2.03e-09
	147.8	9.501e-09			147.8	2.748e-09
	147.9	8.131e-09			147.9	2.772e-09
	148	8.042e-09			148	1.891e-09
	148.1	9.078e-09			148.1	1.333e-09
	148.2	1.022e-08			148.2	1.508e-09
	148.3	1.011e-08			148.3	2.415e-09
	148.4	8.811e-09			148.4	2.834e-09
	148.5	7.993e-09			148.5	2.541e-09
	148.6	8.344e-09			148.6	1.648e-09
	148.7	9.756e-09			148.7	1.396e-09
	148.8	1.026e-08			148.8	1.851e-09
	148.9	9.585e-09			148.9	2.698e-09
	149	8.256e-09			149	2.822e-09
	149.1	8.012e-09			149.1	2.217e-09
	149.2	8.928e-09			149.2	1.447e-09
	149.3	1.009e-08			149.3	1.438e-09
	149.4	1.013e-08			149.4	2.21e-09
	149.5	9.037e-09			149.5	2.845e-09
	149.6	8.052e-09			149.6	2.76e-09
	149.7	8.308e-09			149.7	1.812e-09
	149.8	9.43e-09			149.8	1.403e-09
	149.9	1.02e-08			149.9	1.62e-09
	150	9.763e-09			150	2.628e-09
	150.1	8.522e-09			150.1	2.896e-09
	150.2	8.086e-09			150.2	2.444e-09
	150.3	8.628e-09			150.3	1.524e-09
	150.4	9.943e-09			150.4	1.403e-09
	150.5	1.017e-08			150.5	2.092e-09
	150.6	9.387e-09			150.6	2.839e-09
	150.7	8.09e-09			150.7	2.884e-09
	150.8	8.1e-09			150.8	2.038e-09
	150.9	9.082e-09			150.9	1.477e-09
	151	1.016e-08			151	1.64e-09
	151.1	1.006e-08			151.1	2.471e-09
	151.2	8.756e-09			151.2	2.923e-09
	151.3	7.995e-09			151.3	2.665e-09
	151.4	8.394e-09			151.4	1.786e-09
	151.5	9.752e-09			151.5	1.489e-09
	151.6	1.02e-08			151.6	1.85e-09
	151.7	9.526e-09			151.7	2.75e-09
	151.8	8.209e-09			151.8	2.938e-09
	151.9	8.046e-09			151.9	2.414e-09
	152	9.044e-09			152	1.564e-09
	152.1	1.022e-08			152.1	1.504e-09
	152.2	1.018e-08			152.2	2.249e-09
	152.3	9.026e-09			152.3	2.923e-09
	152.4	8.127e-09			152.4	2.918e-09
	152.5	8.432e-09			152.5	1.965e-09
	152.6	9.672e-09			152.6	1.476e-09
	152.7	1.036e-08			152.7	1.686e-09
	152.8	9.842e-09			152.8	2.683e-09
	152.9	8.581e-09			152.9	3e-09
	153	8.174e-09			153	2.616e-09
	153.1	8.871e-09			153.1	1.704e-09
	153.2	1.018e-08			153.2	1.51e-09
	153.3	1.033e-08			153.3	2.094e-09
	153.4	9.45e-09			153.4	2.86e-09
	153.5	8.256e-09			153.5	2.933e-09
	153.6	8.397e-09			153.6	2.242e-09
	153.7	9.452e-09			153.7	1.562e-09
	153.8	1.041e-08			153.8	1.635e-09
	153.9	1.017e-08			153.9	2.449e-09
	154	8.826e-09			154	2.979e-09
	154.1	8.22e-09			154.1	2.791e-09
	154.2	8.65e-09			154.2	1.873e-09
	154.3	1.01e-08			154.3	1.523e-09
	154.4	1.048e-08			154.4	1.829e-09
	154.5	9.724e-09			154.5	2.797e-09
	154.6	8.386e-09			154.6	2.993e-09
	154.7	8.34e-09			154.7	2.485e-09
	154.8	9.314e-09			154.8	1.601e-09
	154.9	1.047e-08			154.9	1.543e-09
	155	1.037e-08			155	2.274e-09
	155.1	9.1e-09			155.1	2.955e-09
	155.2	8.282e-09			155.2	2.954e-09
	155.3	8.651e-09			155.3	2.008e-09
	155.4	9.942e-09			155.4	1.527e-09
	155.5	1.053e-08			155.5	1.693e-09
	155.6	9.922e-09			155.6	2.674e-09
	155.7	8.631e-09			155.7	3.004e-09
	155.8	8.294e-09			155.8	2.645e-09
	155.9	9.059e-09			155.9	1.745e-09
	156	1.027e-08			156	1.534e-09
	156.1	1.037e-08			156.1	2.051e-09
	156.2	9.397e-09			156.2	2.846e-09
	156.3	8.29e-09			156.3	2.951e-09
	156.4	8.476e-09			156.4	2.309e-09
	156.5	9.56e-09			156.5	1.572e-09
	156.6	1.044e-08			156.6	1.628e-09
	156.7	1.007e-08			156.7	2.358e-09
	156.8	8.758e-09			156.8	2.971e-09
	156.9	8.202e-09			156.9	2.876e-09
	157	8.71e-09			157	1.947e-09
	157.1	1.011e-08			157.1	1.514e-09
	157.2	1.034e-08			157.2	1.763e-09
	157.3	9.58e-09			157.3	2.749e-09
	157.4	8.262e-09			157.4	3.003e-09
	157.5	8.279e-09			157.5	2.537e-09
	157.6	9.296e-09			157.6	1.629e-09
	157.7	1.032e-08			157.7	1.492e-09
	157.8	1.013e-08			157.8	2.223e-09
	157.9	8.785e-09			157.9	2.935e-09
	158	8.079e-09			158	2.935e-09
	158.1	8.507e-09			158.1	2.061e-09
	158.2	1e-08			158.2	1.527e-09
	158.3	1.046e-08			158.3	1.688e-09
	158.4	9.736e-09			158.4	2.605e-09
	158.5	8.39e-09			158.5	2.99e-09
	158.6	8.25e-09			158.6	2.659e-09
	158.7	9.257e-09			158.7	1.772e-09
	158.8	1.036e-08			158.8	1.522e-09
	158.9	1.032e-08			158.9	1.985e-09
	159	9.075e-09			159	2.806e-09
	159.1	8.223e-09			159.1	2.921e-09
	159.2	8.569e-09			159.2	2.293e-09
	159.3	9.826e-09			159.3	1.548e-09
	159.4	1.044e-08			159.4	1.568e-09
	159.5	9.878e-09			159.5	2.309e-09
	159.6	8.641e-09			159.6	2.915e-09
	159.7	8.258e-09			159.7	2.823e-09
	159.8	8.938e-09			159.8	1.858e-09
	159.9	1.024e-08			159.9	1.461e-09
	160	1.039e-08			160	1.659e-09
	160.1	9.517e-09			160.1	2.697e-09
	160.2	8.341e-09			160.2	2.922e-09
	160.3	8.422e-09			160.3	2.457e-09
	160.4	9.393e-09			160.4	1.535e-09
	160.5	1.031e-08			160.5	1.425e-09
	160.6	1.01e-08			160.6	2.081e-09
	160.7	8.784e-09			160.7	2.808e-09
	160.8	8.138e-09			160.8	2.878e-09
	160.9	8.592e-09			160.9	2.027e-09
	161	1.005e-08			161	1.437e-09
	161.1	1.045e-08			161.1	1.585e-09
	161.2	9.708e-09			161.2	2.451e-09
	161.3	8.342e-09			161.3	2.879e-09
	161.4	8.225e-09			161.4	2.596e-09
	161.5	9.27e-09			161.5	1.707e-09
	161.6	1.038e-08			161.6	1.421e-09
	161.7	1.029e-08			161.7	1.82e-09
	161.8	8.985e-09			161.8	2.697e-09
	161.9	8.169e-09			161.9	2.876e-09
	162	8.561e-09			162	2.3e-09
	162.1	9.993e-09			162.1	1.458e-09
	162.2	1.055e-08			162.2	1.434e-09
	162.3	9.908e-09			162.3	2.18e-09
	162.4	8.611e-09			162.4	2.825e-09
	162.5	8.31e-09			162.5	2.787e-09
	162.6	9.187e-09			162.6	1.833e-09
	162.7	1.038e-08			162.7	1.37e-09
	162.8	1.042e-08			162.8	1.554e-09
	162.9	9.333e-09			162.9	2.588e-09
	163	8.316e-09			163	2.876e-09
	163.1	8.6e-09			163.1	2.423e-09
	163.2	9.726e-09			163.2	1.495e-09
	163.3	1.046e-08			163.3	1.354e-09
	163.4	9.992e-09			163.4	2.015e-09
	163.5	8.682e-09			163.5	2.767e-09
	163.6	8.215e-09			163.6	2.787e-09
	163.7	8.888e-09			163.7	1.967e-09
	163.8	1.018e-08			163.8	1.377e-09
	163.9	1.038e-08			163.9	1.518e-09
	164	9.502e-09			164	2.376e-09
	164.1	8.275e-09			164.1	2.825e-09
	164.2	8.364e-09			164.2	2.537e-09
	164.3	9.354e-09			164.3	1.635e-09
	164.4	1.041e-08			164.4	1.354e-09
	164.5	1.024e-08			164.5	1.776e-09
	164.6	8.899e-09			164.6	2.626e-09
	164.7	8.196e-09			164.7	2.781e-09
	164.8	8.591e-09			164.8	2.215e-09
	164.9	1.004e-08			164.9	1.41e-09
	165	1.051e-08			165	1.379e-09
	165.1	9.764e-09			165.1	2.091e-09
	165.2	8.46e-09			165.2	2.749e-09
	165.3	8.26e-09			165.3	2.734e-09
	165.4	9.271e-09			165.4	1.76e-09
	165.5	1.042e-08			165.5	1.292e-09
	165.6	1.038e-08			165.6	1.491e-09
	165.7	9.175e-09			165.7	2.521e-09
	165.8	8.253e-09			165.8	2.791e-09
	165.9	8.61e-09			165.9	2.367e-09
	166	9.827e-09			166	1.436e-09
	166.1	1.049e-08			166.1	1.274e-09
	166.2	9.914e-09			166.2	1.932e-09
	166.3	8.562e-09			166.3	2.673e-09
	166.4	8.161e-09			166.4	2.726e-09
	166.5	8.92e-09			166.5	1.967e-09
	166.6	1.025e-08			166.6	1.323e-09
	166.7	1.035e-08			166.7	1.453e-09
	166.8	9.419e-09			166.8	2.25e-09
	166.9	8.266e-09			166.9	2.744e-09
	167	8.47e-09			167	2.54e-09
	167.1	9.587e-09			167.1	1.633e-09
	167.2	1.05e-08			167.2	1.281e-09
	167.3	1.01e-08			167.3	1.622e-09
	167.4	8.767e-09			167.4	2.563e-09
	167.5	8.212e-09			167.5	2.723e-09
	167.6	8.724e-09			167.6	2.205e-09
	167.7	1.014e-08			167.7	1.339e-09
	167.8	1.036e-08			167.8	1.271e-09
	167.9	9.56e-09			167.9	2.001e-09
	168	8.268e-09			168	2.684e-09
	168.1	8.277e-09			168.1	2.657e-09
	168.2	9.294e-09			168.2	1.713e-09
	168.3	1.037e-08			168.3	1.203e-09
	168.4	1.027e-08			168.4	1.415e-09
	168.5	8.88e-09			168.5	2.416e-09
	168.6	8.136e-09			168.6	2.713e-09
	168.7	8.545e-09			168.7	2.283e-09
	168.8	9.935e-09			168.8	1.372e-09
	168.9	1.039e-08			168.9	1.184e-09
	169	9.672e-09			169	1.803e-09
	169.1	8.354e-09			169.1	2.569e-09
	169.2	8.137e-09			169.2	2.634e-09
	169.3	9.084e-09			169.3	1.871e-09
	169.4	1.022e-08			169.4	1.232e-09
	169.5	1.023e-08			169.5	1.333e-09
	169.6	9.128e-09			169.6	2.114e-09
	169.7	8.186e-09			169.7	2.632e-09
	169.8	8.493e-09			169.8	2.444e-09
	169.9	9.583e-09			169.9	1.531e-09
	170	1.036e-08			170	1.173e-09
	170.1	9.949e-09			170.1	1.449e-09
	170.2	8.634e-09			170.2	2.411e-09
	170.3	8.142e-09			170.3	2.647e-09
	170.4	8.74e-09			170.4	2.137e-09
	170.5	1.005e-08			170.5	1.214e-09
	170.6	1.029e-08			170.6	1.162e-09
	170.7	9.49e-09			170.7	1.873e-09
	170.8	8.221e-09			170.8	2.562e-09
	170.9	8.251e-09			170.9	2.574e-09
	171	9.325e-09			171	1.655e-09
	171.1	1.038e-08			171.1	1.132e-09
	171.2	1.02e-08			171.2	1.29e-09
	171.3	8.849e-09			171.3	2.27e-09
	171.4	8.099e-09			171.4	2.616e-09
	171.5	8.5e-09			171.5	2.267e-09
	171.6	9.998e-09			171.6	1.359e-09
	171.7	1.042e-08			171.7	1.128e-09
	171.8	9.68e-09			171.8	1.675e-09
	171.9	8.32e-09			171.9	2.438e-09
	172	8.126e-09			172	2.567e-09
	172.1	9.129e-09			172.1	1.921e-09
	172.2	1.025e-08			172.2	1.182e-09
	172.3	1.018e-08			172.3	1.23e-09
	172.4	8.911e-09			172.4	1.98e-09
	172.5	8.028e-09			172.5	2.583e-09
	172.6	8.375e-09			172.6	2.47e-09
	172.7	9.673e-09			172.7	1.532e-09
	172.8	1.028e-08			172.8	1.118e-09
	172.9	9.711e-09			172.9	1.363e-09
	173	8.441e-09			173	2.379e-09
	173.1	8.075e-09			173.1	2.616e-09
	173.2	8.864e-09			173.2	2.162e-09
	173.3	1.007e-08			173.3	1.221e-09
	173.4	1.016e-08			173.4	1.123e-09
	173.5	9.176e-09			173.5	1.842e-09
	173.6	8.093e-09			173.6	2.561e-09
	173.7	8.339e-09			173.7	2.576e-09
	173.8	9.342e-09			173.8	1.667e-09
	173.9	1.025e-08			173.9	1.145e-09
	174	9.927e-09			174	1.324e-09
	174.1	8.6e-09			174.1	2.256e-09
	174.2	7.978e-09			174.2	2.62e-09
	174.3	8.44e-09			174.3	2.29e-09
	174.4	9.895e-09			174.4	1.407e-09
	174.5	1.022e-08			174.5	1.153e-09
	174.6	9.453e-09			174.6	1.585e-09
	174.7	8.075e-09			174.7	2.446e-09
	174.8	8.011e-09			174.8	2.558e-09
	174.9	9.024e-09			174.9	1.982e-09
	175	1.011e-08			175	1.177e-09
	175.1	1.001e-08			175.1	1.195e-09
	175.2	8.656e-09			175.2	1.918e-09
	175.3	7.888e-09			175.3	2.571e-09
	175.4	8.25e-09			175.4	2.476e-09
	175.5	9.682e-09			175.5	1.549e-09
	175.6	1.015e-08			175.6	1.088e-09
	175.7	9.471e-09			175.7	1.327e-09
	175.8	8.161e-09			175.8	2.353e-09
	175.9	7.913e-09			175.9	2.619e-09
	176	8.823e-09			176	2.162e-09
	176.1	9.969e-09			176.1	1.245e-09
	176.2	9.973e-09			176.2	1.059e-09
	176.3	8.842e-09			176.3	1.788e-09
	176.4	7.829e-09			176.4	2.501e-09
	176.5	8.109e-09			176.5	2.546e-09
	176.6	9.312e-09			176.6	1.72e-09
	176.7	1.007e-08			176.7	1.123e-09
	176.8	9.59e-09			176.8	1.268e-09
	176.9	8.29e-09			176.9	2.143e-09
	177	7.851e-09			177	2.579e-09
	177.1	8.499e-09			177.1	2.293e-09
	177.2	9.807e-09			177.2	1.403e-09
	177.3	9.95e-09			177.3	1.112e-09
	177.4	9.074e-09			177.4	1.531e-09
	177.5	7.878e-09			177.5	2.418e-09
	177.6	8.015e-09			177.6	2.55e-09
	177.7	9.074e-09			177.7	2.001e-09
	177.8	1.006e-08			177.8	1.177e-09
	177.9	9.844e-09			177.9	1.143e-09
	178	8.499e-09			178	1.893e-09
	178.1	7.827e-09			178.1	2.554e-09
	178.2	8.257e-09			178.2	2.494e-09
	178.3	9.747e-09			178.3	1.534e-09
	178.4	1.015e-08			178.4	1.079e-09
	178.5	9.389e-09			178.5	1.316e-09
	178.6	8.058e-09			178.6	2.346e-09
	178.7	7.909e-09			178.7	2.6e-09
	178.8	8.927e-09			178.8	2.153e-09
	178.9	1.005e-08			178.9	1.259e-09
	179	9.998e-09			179	1.126e-09
	179.1	8.763e-09			179.1	1.761e-09
	179.2	7.896e-09			179.2	2.516e-09
	179.3	8.25e-09			179.3	2.547e-09
	179.4	9.501e-09			179.4	1.76e-09
	179.5	1.014e-08			179.5	1.162e-09
	179.6	9.571e-09			179.6	1.267e-09
	179.7	8.305e-09			179.7	2.073e-09
	179.8	7.918e-09			179.8	2.554e-09
	179.9	8.698e-09			179.9	2.326e-09
	180	9.914e-09			180	1.441e-09
	180.1	1.005e-08			180.1	1.095e-09
	180.2	9.13e-09			180.2	1.444e-09
	180.3	7.988e-09			180.3	2.375e-09
	180.4	8.153e-09			180.4	2.577e-09
	180.5	9.246e-09			180.5	2.076e-09
	180.6	1.02e-08			180.6	1.2e-09
	180.7	9.924e-09			180.7	1.132e-09
	180.8	8.612e-09			180.8	1.85e-09
	180.9	8.01e-09			180.9	2.558e-09
	181	8.437e-09			181	2.526e-09
	181.1	9.904e-09			181.1	1.616e-09
	181.2	1.014e-08			181.2	1.083e-09
	181.3	9.387e-09			181.3	1.293e-09
	181.4	8.069e-09			181.4	2.285e-09
	181.5	8.056e-09			181.5	2.6e-09
	181.6	9.089e-09			181.6	2.222e-09
	181.7	1.018e-08			181.7	1.328e-09
	181.8	1.007e-08			181.8	1.112e-09
	181.9	8.705e-09			181.9	1.686e-09
	182	7.94e-09			182	2.461e-09
	182.1	8.295e-09			182.1	2.547e-09
	182.2	9.752e-09			182.2	1.838e-09
	182.3	1.027e-08			182.3	1.153e-09
	182.4	9.57e-09			182.4	1.235e-09
	182.5	8.244e-09			182.5	2.038e-09
	182.6	8.073e-09			182.6	2.581e-09
	182.7	9.035e-09			182.7	2.398e-09
	182.8	1.019e-08			182.8	1.512e-09
	182.9	1.015e-08			182.9	1.148e-09
	183	8.958e-09			183	1.434e-09
	183.1	8.069e-09			183.1	2.433e-09
	183.2	8.433e-09			183.2	2.608e-09
	183.3	9.668e-09			183.3	2.11e-09
	183.4	1.039e-08			183.4	1.216e-09
	183.5	9.912e-09			183.5	1.17e-09
	183.6	8.645e-09			183.6	1.895e-09
	183.7	8.227e-09			183.7	2.564e-09
	183.8	8.853e-09			183.8	2.569e-09
	183.9	1.017e-08			183.9	1.617e-09
	184	1.037e-08			184	1.15e-09
	184.1	9.532e-09			184.1	1.323e-09
	184.2	8.334e-09			184.2	2.28e-09
	184.3	8.47e-09			184.3	2.634e-09
	184.4	9.52e-09			184.4	2.255e-09
	184.5	1.054e-08			184.5	1.368e-09
	184.6	1.031e-08			184.6	1.144e-09
	184.7	8.955e-09			184.7	1.655e-09
	184.8	8.336e-09			184.8	2.452e-09
	184.9	8.807e-09			184.9	2.569e-09
	185	1.024e-08			185	1.91e-09
	185.1	1.061e-08			185.1	1.169e-09
	185.2	9.86e-09			185.2	1.221e-09
	185.3	8.52e-09			185.3	2.006e-09
	185.4	8.431e-09			185.4	2.607e-09
	185.5	9.463e-09			185.5	2.474e-09
	185.6	1.061e-08			185.6	1.548e-09
	185.7	1.049e-08			185.7	1.112e-09
	185.8	9.183e-09			185.8	1.388e-09
	185.9	8.385e-09			185.9	2.379e-09
	186	8.751e-09			186	2.618e-09
	186.1	1.019e-08			186.1	2.146e-09
	186.2	1.069e-08			186.2	1.221e-09
	186.3	9.992e-09			186.3	1.109e-09
	186.4	8.677e-09			186.4	1.826e-09
	186.5	8.433e-09			186.5	2.572e-09
	186.6	9.386e-09			186.6	2.58e-09
	186.7	1.054e-08			186.7	1.663e-09
	186.8	1.055e-08			186.8	1.132e-09
	186.9	9.415e-09			186.9	1.31e-09
	187	8.471e-09			187	2.295e-09
	187.1	8.791e-09			187.1	2.651e-09
	187.2	9.959e-09			187.2	2.284e-09
	187.3	1.069e-08			187.3	1.385e-09
	187.4	1.023e-08			187.4	1.164e-09
	187.5	8.907e-09			187.5	1.687e-09
	187.6	8.448e-09			187.6	2.484e-09
	187.7	9.129e-09			187.7	2.581e-09
	187.8	1.044e-08			187.8	1.915e-09
	187.9	1.061e-08			187.9	1.198e-09
	188	9.765e-09			188	1.257e-09
	188.1	8.575e-09			188.1	2.019e-09
	188.2	8.633e-09			188.2	2.612e-09
	188.3	9.649e-09			188.3	2.48e-09
	188.4	1.068e-08			188.4	1.529e-09
	188.5	1.05e-08			188.5	1.161e-09
	188.6	9.133e-09			188.6	1.353e-09
	188.7	8.477e-09			188.7	2.387e-09
	188.8	8.871e-09			188.8	2.651e-09
	188.9	1.033e-08			188.9	2.157e-09
	189	1.075e-08			189	1.243e-09
	189.1	1.008e-08			189.1	1.127e-09
	189.2	8.704e-09			189.2	1.83e-09
	189.3	8.537e-09			189.3	2.531e-09
	189.4	9.558e-09			189.4	2.572e-09
	189.5	1.072e-08			189.5	1.72e-09
	189.6	1.071e-08			189.6	1.154e-09
	189.7	9.481e-09			189.7	1.316e-09
	189.8	8.593e-09			189.8	2.192e-09
	189.9	8.923e-09			189.9	2.631e-09
	190	1.024e-08			190	2.332e-09
	190.1	1.082e-08			190.1	1.462e-09
	190.2	1.028e-08			190.2	1.145e-09
	190.3	8.981e-09			190.3	1.566e-09
	190.4	8.596e-09			190.4	2.433e-09
	190.5	9.319e-09			190.5	2.592e-09
	190.6	1.062e-08			190.6	2.036e-09
	190.7	1.072e-08			190.7	1.214e-09
	190.8	9.765e-09			190.8	1.187e-09
	190.9	8.623e-09			190.9	1.917e-09
	191	8.837e-09			191	2.589e-09
	191.1	9.953e-09			191.1	2.525e-09
	191.2	1.087e-08			191.2	1.585e-09
	191.3	1.052e-08			191.3	1.115e-09
	191.4	9.198e-09			191.4	1.341e-09
	191.5	8.628e-09			191.5	2.356e-09
	191.6	9.182e-09			191.6	2.625e-09
	191.7	1.058e-08			191.7	2.178e-09
	191.8	1.084e-08			191.8	1.252e-09
	191.9	1.005e-08			191.9	1.109e-09
	192	8.777e-09			192	1.76e-09
	192.1	8.793e-09			192.1	2.511e-09
	192.2	9.825e-09			192.2	2.549e-09
	192.3	1.088e-08			192.3	1.743e-09
	192.4	1.073e-08			192.4	1.153e-09
	192.5	9.332e-09			192.5	1.279e-09
	192.6	8.653e-09			192.6	2.134e-09
	192.7	9.076e-09			192.7	2.572e-09
	192.8	1.052e-08			192.8	2.316e-09
	192.9	1.097e-08			192.9	1.414e-09
	193	1.022e-08			193	1.127e-09
	193.1	8.855e-09			193.1	1.505e-09
	193.2	8.71e-09			193.2	2.382e-09
	193.3	9.69e-09			193.3	2.572e-09
	193.4	1.083e-08			193.4	2.021e-09
	193.5	1.079e-08			193.5	1.197e-09
	193.6	9.615e-09			193.6	1.152e-09
	193.7	8.697e-09			193.7	1.871e-09
	193.8	9.016e-09			193.8	2.555e-09
	193.9	1.023e-08			193.9	2.546e-09
	194	1.091e-08			194	1.585e-09
	194.1	1.033e-08			194.1	1.103e-09
	194.2	9.051e-09			194.2	1.289e-09
	194.3	8.603e-09			194.3	2.328e-09
	194.4	9.263e-09			194.4	2.602e-09
	194.5	1.055e-08			194.5	2.164e-09
	194.6	1.07e-08			194.6	1.256e-09
	194.7	9.827e-09			194.7	1.079e-09
	194.8	8.612e-09			194.8	1.748e-09
	194.9	8.777e-09			194.9	2.491e-09
	195	9.89e-09			195	2.554e-09
	195.1	1.088e-08			195.1	1.772e-09
	195.2	1.059e-08			195.2	1.154e-09
	195.3	9.25e-09			195.3	1.282e-09
	195.4	8.621e-09			195.4	2.099e-09
	195.5	9.071e-09			195.5	2.59e-09
	195.6	1.058e-08			195.6	2.348e-09
	195.7	1.092e-08			195.7	1.462e-09
	195.8	1.014e-08			195.8	1.123e-09
	195.9	8.736e-09			195.9	1.497e-09
	196	8.637e-09			196	2.415e-09
	196.1	9.684e-09			196.1	2.6e-09
	196.2	1.079e-08			196.2	2.064e-09
	196.3	1.072e-08			196.3	1.204e-09
	196.4	9.343e-09			196.4	1.153e-09
	196.5	8.564e-09			196.5	1.894e-09
	196.6	8.989e-09			196.6	2.596e-09
	196.7	1.036e-08			196.7	2.546e-09
	196.8	1.089e-08			196.8	1.601e-09
	196.9	1.023e-08			196.9	1.129e-09
	197	8.95e-09			197	1.321e-09
	197.1	8.641e-09			197.1	2.353e-09
	197.2	9.512e-09			197.2	2.647e-09
	197.3	1.066e-08			197.3	2.204e-09
	197.4	1.076e-08			197.4	1.316e-09
	197.5	9.72e-09			197.5	1.141e-09
	197.6	8.721e-09			197.6	1.722e-09
	197.7	8.941e-09			197.7	2.484e-09
	197.8	1.007e-08			197.8	2.561e-09
	197.9	1.092e-08			197.9	1.83e-09
	198	1.053e-08			198	1.185e-09
	198.1	9.215e-09			198.1	1.277e-09
	198.2	8.709e-09			198.2	2.04e-09
	198.3	9.238e-09			198.3	2.593e-09
	198.4	1.056e-08			198.4	2.419e-09
	198.5	1.081e-08			198.5	1.508e-09
	198.6	1.003e-08			198.6	1.137e-09
	198.7	8.75e-09			198.7	1.397e-09
	198.8	8.787e-09			198.8	2.367e-09
	198.9	9.826e-09			198.9	2.649e-09
	199	1.086e-08			199	2.157e-09
	199.1	1.07e-08			199.1	1.224e-09
	199.2	9.296e-09			199.2	1.13e-09
	199.3	8.523e-09			199.3	1.888e-09
	199.4	8.897e-09			199.4	2.589e-09
	199.5	1.036e-08			199.5	2.603e-09
	199.6	1.079e-08			199.6	1.717e-09
	199.7	1.005e-08			199.7	1.166e-09
	199.8	8.685e-09			199.8	1.35e-09
[truncated: 10,004 more rows]

## Sheet: Figure 2d
	1	2	3	Average	SD
EBV cfDNA	6.244e-09	4.454e-09	7.324e-09	6.00733e-09	1.44956e-09
Control	2.772e-10	1.1332e-09	3.052e-10	5.71867e-10	4.8633e-10

## Sheet: Figure 2e
	E / V	Current for curve I / A	Current for curve II / A	Current for curve III / A	Current for curve IV / A
	-0.2	0.000156	0.0001458	0.0001628	0.0001357
	-0.199	0.0001559	0.0001456	0.0001627	0.0001356
	-0.198	0.0001557	0.0001453	0.0001625	0.0001353
	-0.197	0.0001554	0.0001449	0.0001622	0.000135
	-0.196	0.0001551	0.0001445	0.0001619	0.0001347
	-0.195	0.0001548	0.0001443	0.0001615	0.0001343
	-0.194	0.0001545	0.0001439	0.0001611	0.0001341
	-0.193	0.0001542	0.0001436	0.0001608	0.0001338
	-0.192	0.0001538	0.0001433	0.0001605	0.0001335
	-0.191	0.0001535	0.0001429	0.00016	0.0001332
	-0.19	0.0001533	0.0001426	0.0001597	0.0001329
	-0.189	0.000153	0.0001423	0.0001593	0.0001326
	-0.188	0.0001527	0.000142	0.000159	0.0001323
	-0.187	0.0001524	0.0001417	0.0001587	0.000132
	-0.186	0.000152	0.0001415	0.0001584	0.0001317
	-0.185	0.0001518	0.0001411	0.000158	0.0001315
	-0.184	0.0001515	0.0001408	0.0001577	0.0001312
	-0.183	0.0001512	0.0001405	0.0001574	0.0001309
	-0.182	0.0001509	0.0001401	0.0001571	0.0001306
	-0.181	0.0001506	0.0001398	0.0001567	0.0001303
	-0.18	0.0001503	0.0001395	0.0001564	0.0001301
	-0.179	0.00015	0.0001393	0.0001561	0.0001298
	-0.178	0.0001497	0.000139	0.0001558	0.0001295
	-0.177	0.0001494	0.0001387	0.0001555	0.0001292
	-0.176	0.0001491	0.0001384	0.0001551	0.0001291
	-0.175	0.0001488	0.0001381	0.0001549	0.0001288
	-0.174	0.0001485	0.0001379	0.0001546	0.0001285
	-0.173	0.0001482	0.0001376	0.0001543	0.0001282
	-0.172	0.000148	0.0001374	0.000154	0.000128
	-0.171	0.0001477	0.0001371	0.0001538	0.0001278
	-0.17	0.0001474	0.0001368	0.0001534	0.0001275
	-0.169	0.0001472	0.0001366	0.0001532	0.0001272
	-0.168	0.0001469	0.0001363	0.0001529	0.0001271
	-0.167	0.0001467	0.0001361	0.0001526	0.0001268
	-0.166	0.0001464	0.0001358	0.0001524	0.0001266
	-0.165	0.0001461	0.0001355	0.000152	0.0001264
	-0.164	0.0001458	0.0001352	0.0001518	0.0001261
	-0.163	0.0001456	0.0001349	0.0001515	0.0001259
	-0.162	0.0001453	0.0001346	0.0001513	0.0001256
	-0.161	0.0001451	0.0001345	0.000151	0.0001253
	-0.16	0.0001448	0.0001342	0.0001507	0.0001251
	-0.159	0.0001445	0.000134	0.0001504	0.0001249
	-0.158	0.0001443	0.0001337	0.0001501	0.0001246
	-0.157	0.000144	0.0001334	0.0001498	0.0001244
	-0.156	0.0001438	0.0001332	0.0001495	0.0001242
	-0.155	0.0001435	0.000133	0.0001492	0.000124
	-0.154	0.0001433	0.0001328	0.000149	0.0001238
	-0.153	0.000143	0.0001325	0.0001487	0.0001235
	-0.152	0.0001428	0.0001323	0.0001484	0.0001233
	-0.151	0.0001426	0.0001321	0.0001482	0.0001231
	-0.15	0.0001423	0.0001318	0.000148	0.0001228
	-0.149	0.0001421	0.0001316	0.0001477	0.0001227
	-0.148	0.0001419	0.0001314	0.0001474	0.0001224
	-0.147	0.0001416	0.0001311	0.0001472	0.0001222
	-0.146	0.0001414	0.0001309	0.0001469	0.0001221
	-0.145	0.0001412	0.0001306	0.0001467	0.0001218
	-0.144	0.000141	0.0001303	0.0001465	0.0001216
	-0.143	0.0001407	0.0001301	0.0001462	0.0001214
	-0.142	0.0001405	0.0001299	0.000146	0.0001211
	-0.141	0.0001403	0.0001297	0.0001457	0.0001209
	-0.14	0.0001399	0.0001295	0.0001454	0.0001207
	-0.139	0.0001397	0.0001292	0.0001452	0.0001205
	-0.138	0.0001394	0.000129	0.0001449	0.0001203
	-0.137	0.0001393	0.0001288	0.0001446	0.00012
	-0.136	0.000139	0.0001285	0.0001444	0.0001198
	-0.135	0.0001388	0.0001284	0.0001441	0.0001196
	-0.134	0.0001386	0.0001281	0.0001439	0.0001194
	-0.133	0.0001384	0.000128	0.0001436	0.0001192
	-0.132	0.0001382	0.0001278	0.0001434	0.0001191
	-0.131	0.000138	0.0001275	0.0001432	0.0001188
	-0.13	0.0001378	0.0001273	0.000143	0.0001187
	-0.129	0.0001375	0.0001271	0.0001428	0.0001185
	-0.128	0.0001373	0.0001269	0.0001426	0.0001182
	-0.127	0.0001371	0.0001267	0.0001424	0.0001181
	-0.126	0.0001369	0.0001265	0.0001421	0.0001179
	-0.125	0.0001368	0.0001263	0.0001418	0.0001177
	-0.124	0.0001365	0.0001261	0.0001416	0.0001175
	-0.123	0.0001363	0.0001259	0.0001414	0.0001173
	-0.122	0.0001361	0.0001256	0.0001412	0.0001172
	-0.121	0.000136	0.0001254	0.000141	0.000117
	-0.12	0.0001357	0.0001252	0.0001408	0.0001167
	-0.119	0.0001355	0.000125	0.0001405	0.0001165
	-0.118	0.0001352	0.0001248	0.0001403	0.0001163
	-0.117	0.000135	0.0001246	0.00014	0.0001161
	-0.116	0.0001348	0.0001244	0.0001398	0.0001159
	-0.115	0.0001346	0.0001243	0.0001395	0.0001157
	-0.114	0.0001344	0.000124	0.0001393	0.0001156
	-0.113	0.0001342	0.0001239	0.0001392	0.0001154
	-0.112	0.000134	0.0001236	0.0001389	0.0001152
	-0.111	0.0001338	0.0001235	0.0001387	0.000115
	-0.11	0.0001337	0.0001233	0.0001385	0.0001148
	-0.109	0.0001334	0.0001231	0.0001383	0.0001147
	-0.108	0.0001332	0.0001229	0.000138	0.0001145
	-0.107	0.0001331	0.0001227	0.0001379	0.0001143
	-0.106	0.0001329	0.0001225	0.0001377	0.0001142
	-0.105	0.0001327	0.0001223	0.0001375	0.000114
	-0.104	0.0001325	0.0001221	0.0001373	0.0001138
	-0.103	0.0001324	0.000122	0.0001371	0.0001136
	-0.102	0.0001322	0.0001218	0.0001369	0.0001135
	-0.101	0.000132	0.0001216	0.0001367	0.0001133
	-0.1	0.0001318	0.0001214	0.0001365	0.0001131
	-0.099	0.0001316	0.0001212	0.0001363	0.0001129
	-0.098	0.0001314	0.000121	0.0001361	0.0001128
	-0.097	0.0001313	0.0001208	0.0001359	0.0001127
	-0.096	0.0001311	0.0001206	0.0001357	0.0001125
	-0.095	0.0001309	0.0001204	0.0001354	0.0001123
	-0.094	0.0001307	0.0001202	0.0001352	0.0001121
	-0.093	0.0001305	0.00012	0.000135	0.0001119
	-0.092	0.0001303	0.0001199	0.0001348	0.0001118
	-0.091	0.0001301	0.0001197	0.0001345	0.0001115
	-0.09	0.0001299	0.0001195	0.0001345	0.0001114
	-0.089	0.0001298	0.0001194	0.0001342	0.0001112
	-0.088	0.0001296	0.0001192	0.000134	0.0001111
	-0.087	0.0001294	0.000119	0.0001338	0.0001109
	-0.086	0.0001292	0.0001188	0.0001336	0.0001107
	-0.085	0.0001291	0.0001186	0.0001335	0.0001105
	-0.084	0.0001289	0.0001185	0.0001333	0.0001103
	-0.083	0.0001288	0.0001183	0.000133	0.0001102
	-0.082	0.0001285	0.0001182	0.0001329	0.00011
	-0.081	0.0001285	0.000118	0.0001327	0.0001099
	-0.08	0.0001282	0.0001178	0.0001325	0.0001097
	-0.079	0.0001281	0.0001177	0.0001323	0.0001096
	-0.078	0.0001279	0.0001175	0.0001321	0.0001094
	-0.077	0.0001278	0.0001174	0.0001319	0.0001092
	-0.076	0.0001276	0.0001172	0.0001318	0.000109
	-0.075	0.0001274	0.000117	0.0001316	0.0001089
	-0.074	0.0001273	0.0001168	0.0001314	0.0001087
	-0.073	0.0001271	0.0001166	0.0001312	0.0001086
	-0.072	0.000127	0.0001165	0.000131	0.0001085
	-0.071	0.0001268	0.0001163	0.0001308	0.0001083
	-0.07	0.0001266	0.0001161	0.0001306	0.0001081
	-0.069	0.0001265	0.000116	0.0001304	0.000108
	-0.068	0.0001263	0.0001158	0.0001302	0.0001078
	-0.067	0.0001262	0.0001156	0.00013	0.0001077
	-0.066	0.000126	0.0001155	0.0001298	0.0001076
	-0.065	0.0001258	0.0001152	0.0001297	0.0001074
	-0.064	0.0001256	0.0001151	0.0001295	0.0001073
	-0.063	0.0001254	0.0001149	0.0001293	0.000107
	-0.062	0.0001253	0.0001148	0.0001292	0.0001069
	-0.061	0.0001252	0.0001146	0.000129	0.0001067
	-0.06	0.0001249	0.0001145	0.0001288	0.0001066
	-0.059	0.0001248	0.0001143	0.0001286	0.0001065
	-0.058	0.0001246	0.0001142	0.0001284	0.0001062
	-0.057	0.0001245	0.000114	0.0001283	0.0001061
	-0.056	0.0001244	0.0001138	0.0001281	0.000106
	-0.055	0.0001242	0.0001137	0.0001279	0.0001058
	-0.054	0.000124	0.0001136	0.0001277	0.0001056
	-0.053	0.0001239	0.0001134	0.0001276	0.0001054
	-0.052	0.0001238	0.0001133	0.0001275	0.0001053
	-0.051	0.0001236	0.0001131	0.0001273	0.0001052
	-0.05	0.0001235	0.000113	0.0001271	0.000105
	-0.049	0.0001233	0.0001128	0.0001269	0.0001049
	-0.048	0.0001231	0.0001126	0.0001267	0.0001047
	-0.047	0.0001231	0.0001125	0.0001266	0.0001046
	-0.046	0.0001229	0.0001123	0.0001264	0.0001044
	-0.045	0.0001228	0.0001122	0.0001262	0.0001043
	-0.044	0.0001226	0.000112	0.000126	0.0001042
	-0.043	0.0001225	0.0001119	0.0001259	0.000104
	-0.042	0.0001223	0.0001116	0.0001257	0.0001039
	-0.041	0.0001222	0.0001115	0.0001255	0.0001037
	-0.04	0.0001221	0.0001114	0.0001253	0.0001036
	-0.039	0.0001219	0.0001112	0.0001251	0.0001035
	-0.038	0.0001218	0.0001111	0.000125	0.0001033
	-0.037	0.0001216	0.0001109	0.0001248	0.0001031
	-0.036	0.0001214	0.0001107	0.0001246	0.000103
	-0.035	0.0001213	0.0001105	0.0001245	0.0001029
	-0.034	0.0001211	0.0001104	0.0001243	0.0001027
	-0.033	0.0001211	0.0001102	0.0001241	0.0001025
	-0.032	0.0001208	0.0001101	0.000124	0.0001024
	-0.031	0.0001207	0.00011	0.0001239	0.0001023
	-0.03	0.0001205	0.0001098	0.0001237	0.0001021
	-0.029	0.0001203	0.0001097	0.0001235	0.0001019
	-0.028	0.0001202	0.0001095	0.0001234	0.0001018
	-0.027	0.0001201	0.0001094	0.0001232	0.0001017
	-0.026	0.0001199	0.0001092	0.0001231	0.0001015
	-0.025	0.0001198	0.0001091	0.0001229	0.0001014
	-0.024	0.0001197	0.000109	0.0001227	0.0001013
	-0.023	0.0001195	0.0001088	0.0001226	0.0001011
	-0.022	0.0001194	0.0001087	0.0001224	0.000101
	-0.021	0.0001193	0.0001085	0.0001222	0.0001008
	-0.02	0.0001191	0.0001084	0.0001221	0.0001007
	-0.019	0.000119	0.0001083	0.0001219	0.0001005
	-0.018	0.0001189	0.0001082	0.0001217	0.0001004
	-0.017	0.0001187	0.000108	0.0001215	0.0001002
	-0.016	0.0001186	0.0001078	0.0001214	0.0001001
	-0.015	0.0001185	0.0001077	0.0001212	9.997e-05
	-0.014	0.0001184	0.0001076	0.000121	9.983e-05
	-0.013	0.0001182	0.0001074	0.0001209	9.968e-05
	-0.012	0.0001181	0.0001073	0.0001207	9.956e-05
	-0.011	0.0001179	0.0001071	0.0001205	9.938e-05
	-0.01	0.0001178	0.0001069	0.0001204	9.926e-05
	-0.009	0.0001177	0.0001068	0.0001202	9.91e-05
	-0.008	0.0001175	0.0001066	0.00012	9.898e-05
	-0.007	0.0001174	0.0001065	0.0001199	9.888e-05
	-0.006	0.0001173	0.0001064	0.0001197	9.876e-05
	-0.005	0.0001171	0.0001062	0.0001195	9.862e-05
	-0.004	0.000117	0.0001061	0.0001194	9.848e-05
	-0.003	0.0001169	0.0001059	0.0001192	9.828e-05
	-0.002	0.0001167	0.0001058	0.0001191	9.813e-05
	-0.001	0.0001166	0.0001056	0.0001189	9.804e-05
	0	0.0001164	0.0001054	0.0001188	9.788e-05
	0.001	0.0001162	0.0001053	0.0001186	9.771e-05
	0.002	0.0001161	0.0001052	0.0001185	9.759e-05
	0.003	0.000116	0.000105	0.0001183	9.739e-05
	0.004	0.0001158	0.0001049	0.0001181	9.723e-05
	0.005	0.0001156	0.0001048	0.000118	9.712e-05
	0.006	0.0001155	0.0001046	0.0001179	9.694e-05
	0.007	0.0001153	0.0001045	0.0001176	9.682e-05
	0.008	0.0001152	0.0001043	0.0001175	9.666e-05
	0.009	0.0001151	0.0001041	0.0001174	9.652e-05
	0.01	0.0001149	0.000104	0.0001172	9.638e-05
	0.011	0.0001148	0.0001038	0.000117	9.626e-05
	0.012	0.0001147	0.0001037	0.0001168	9.611e-05
	0.013	0.0001145	0.0001036	0.0001167	9.591e-05
	0.014	0.0001144	0.0001034	0.0001165	9.578e-05
	0.015	0.0001142	0.0001033	0.0001163	9.562e-05
	0.016	0.0001141	0.0001031	0.0001161	9.551e-05
	0.017	0.0001139	0.000103	0.0001159	9.535e-05
	0.018	0.0001138	0.0001028	0.0001158	9.523e-05
	0.019	0.0001137	0.0001027	0.0001155	9.507e-05
	0.02	0.0001135	0.0001025	0.0001154	9.486e-05
	0.021	0.0001134	0.0001023	0.0001152	9.476e-05
	0.022	0.0001133	0.0001022	0.000115	9.459e-05
	0.023	0.0001131	0.0001021	0.0001149	9.444e-05
	0.024	0.0001129	0.0001019	0.0001147	9.431e-05
	0.025	0.0001128	0.0001017	0.0001146	9.412e-05
	0.026	0.0001126	0.0001015	0.0001144	9.402e-05
	0.027	0.0001124	0.0001014	0.0001142	9.382e-05
	0.028	0.0001123	0.0001013	0.000114	9.369e-05
	0.029	0.0001121	0.000101	0.0001138	9.353e-05
	0.03	0.000112	0.000101	0.0001137	9.338e-05
	0.031	0.0001118	0.0001007	0.0001134	9.321e-05
	0.032	0.0001116	0.0001005	0.0001133	9.304e-05
	0.033	0.0001114	0.0001004	0.0001131	9.284e-05
	0.034	0.0001113	0.0001002	0.0001129	9.274e-05
	0.035	0.0001112	0.0001001	0.0001127	9.253e-05
	0.036	0.000111	9.99e-05	0.0001125	9.23e-05
	0.037	0.0001108	9.975e-05	0.0001124	9.216e-05
	0.038	0.0001106	9.961e-05	0.0001122	9.202e-05
	0.039	0.0001104	9.935e-05	0.0001119	9.187e-05
	0.04	0.0001102	9.921e-05	0.0001117	9.163e-05
	0.041	0.00011	9.905e-05	0.0001115	9.144e-05
	0.042	0.0001099	9.885e-05	0.0001113	9.129e-05
	0.043	0.0001097	9.87e-05	0.0001111	9.105e-05
	0.044	0.0001095	9.847e-05	0.0001109	9.09e-05
	0.045	0.0001093	9.829e-05	0.0001106	9.07e-05
	0.046	0.0001091	9.812e-05	0.0001104	9.055e-05
	0.047	0.0001089	9.792e-05	0.0001102	9.034e-05
	0.048	0.0001087	9.77e-05	0.0001099	9.016e-05
	0.049	0.0001085	9.749e-05	0.0001097	8.999e-05
	0.05	0.0001083	9.732e-05	0.0001095	8.977e-05
	0.051	0.0001082	9.712e-05	0.0001093	8.961e-05
	0.052	0.0001079	9.684e-05	0.0001091	8.938e-05
	0.053	0.0001077	9.671e-05	0.0001088	8.916e-05
	0.054	0.0001075	9.645e-05	0.0001086	8.901e-05
	0.055	0.0001073	9.623e-05	0.0001083	8.88e-05
	0.056	0.000107	9.604e-05	0.0001081	8.86e-05
	0.057	0.0001068	9.577e-05	0.0001078	8.832e-05
	0.058	0.0001065	9.553e-05	0.0001076	8.808e-05
	0.059	0.0001063	9.533e-05	0.0001073	8.788e-05
	0.06	0.000106	9.507e-05	0.0001071	8.764e-05
	0.061	0.0001057	9.483e-05	0.0001068	8.738e-05
	0.062	0.0001054	9.46e-05	0.0001065	8.719e-05
	0.063	0.0001052	9.433e-05	0.0001062	8.695e-05
	0.064	0.0001049	9.412e-05	0.0001058	8.672e-05
	0.065	0.0001047	9.386e-05	0.0001055	8.646e-05
	0.066	0.0001044	9.359e-05	0.0001053	8.618e-05
	0.067	0.0001041	9.334e-05	0.0001049	8.591e-05
	0.068	0.0001038	9.305e-05	0.0001046	8.561e-05
	0.069	0.0001035	9.274e-05	0.0001043	8.537e-05
	0.07	0.0001032	9.247e-05	0.000104	8.513e-05
	0.071	0.0001028	9.213e-05	0.0001037	8.484e-05
	0.072	0.0001025	9.188e-05	0.0001033	8.459e-05
	0.073	0.0001022	9.155e-05	0.000103	8.426e-05
	0.074	0.0001018	9.124e-05	0.0001027	8.401e-05
	0.075	0.0001015	9.087e-05	0.0001023	8.369e-05
	0.076	0.0001011	9.056e-05	0.0001019	8.332e-05
	0.077	0.0001007	9.023e-05	0.0001015	8.3e-05
	0.078	0.0001003	8.985e-05	0.0001011	8.267e-05
	0.079	9.994e-05	8.95e-05	0.0001006	8.232e-05
	0.08	9.953e-05	8.919e-05	0.0001002	8.198e-05
	0.081	9.913e-05	8.882e-05	9.985e-05	8.165e-05
	0.082	9.87e-05	8.844e-05	9.942e-05	8.129e-05
	0.083	9.83e-05	8.806e-05	9.899e-05	8.091e-05
	0.084	9.78e-05	8.764e-05	9.86e-05	8.055e-05
	0.085	9.734e-05	8.718e-05	9.81e-05	8.019e-05
	0.086	9.683e-05	8.679e-05	9.764e-05	7.977e-05
	0.087	9.634e-05	8.632e-05	9.713e-05	7.938e-05
	0.088	9.58e-05	8.59e-05	9.661e-05	7.891e-05
	0.089	9.529e-05	8.544e-05	9.611e-05	7.852e-05
	0.09	9.474e-05	8.499e-05	9.556e-05	7.81e-05
	0.091	9.423e-05	8.449e-05	9.504e-05	7.771e-05
	0.092	9.358e-05	8.397e-05	9.448e-05	7.727e-05
	0.093	9.313e-05	8.347e-05	9.392e-05	7.686e-05
	0.094	9.243e-05	8.295e-05	9.34e-05	7.635e-05
	0.095	9.179e-05	8.243e-05	9.272e-05	7.586e-05
	0.096	9.107e-05	8.189e-05	9.217e-05	7.531e-05
	0.097	9.045e-05	8.127e-05	9.151e-05	7.478e-05
	0.098	8.976e-05	8.071e-05	9.087e-05	7.432e-05
	0.099	8.906e-05	8.015e-05	9.023e-05	7.377e-05
	0.1	8.839e-05	7.955e-05	8.959e-05	7.317e-05
	0.101	8.761e-05	7.886e-05	8.892e-05	7.254e-05
	0.102	8.685e-05	7.82e-05	8.813e-05	7.2e-05
	0.103	8.598e-05	7.759e-05	8.736e-05	7.134e-05
	0.104	8.517e-05	7.697e-05	8.665e-05	7.075e-05
	0.105	8.438e-05	7.614e-05	8.586e-05	7.013e-05
	0.106	8.346e-05	7.547e-05	8.507e-05	6.947e-05
	0.107	8.26e-05	7.475e-05	8.428e-05	6.89e-05
	0.108	8.164e-05	7.397e-05	8.336e-05	6.808e-05
	0.109	8.062e-05	7.316e-05	8.254e-05	6.743e-05
	0.11	7.969e-05	7.23e-05	8.168e-05	6.669e-05
	0.111	7.863e-05	7.139e-05	8.074e-05	6.588e-05
	0.112	7.764e-05	7.055e-05	7.982e-05	6.512e-05
	0.113	7.662e-05	6.971e-05	7.885e-05	6.435e-05
	0.114	7.546e-05	6.881e-05	7.797e-05	6.35e-05
	0.115	7.433e-05	6.782e-05	7.689e-05	6.263e-05
	0.116	7.315e-05	6.691e-05	7.588e-05	6.176e-05
	0.117	7.189e-05	6.576e-05	7.479e-05	6.09e-05
	0.118	7.062e-05	6.476e-05	7.372e-05	5.997e-05
	0.119	6.937e-05	6.371e-05	7.254e-05	5.904e-05
	0.12	6.802e-05	6.261e-05	7.141e-05	5.809e-05
	0.121	6.661e-05	6.143e-05	7.021e-05	5.709e-05
	0.122	6.513e-05	6.031e-05	6.904e-05	5.608e-05
	0.123	6.372e-05	5.914e-05	6.772e-05	5.508e-05
	0.124	6.218e-05	5.788e-05	6.644e-05	5.397e-05
	0.125	6.066e-05	5.661e-05	6.518e-05	5.285e-05
	0.126	5.904e-05	5.535e-05	6.38e-05	5.173e-05
	0.127	5.741e-05	5.398e-05	6.239e-05	5.056e-05
	0.128	5.559e-05	5.257e-05	6.098e-05	4.942e-05
	0.129	5.389e-05	5.118e-05	5.952e-05	4.822e-05
	0.13	5.198e-05	4.968e-05	5.796e-05	4.696e-05
	0.131	5.014e-05	4.828e-05	5.64e-05	4.566e-05
	0.132	4.842e-05	4.675e-05	5.491e-05	4.44e-05
	0.133	4.64e-05	4.517e-05	5.328e-05	4.3e-05
	0.134	4.438e-05	4.351e-05	5.155e-05	4.162e-05
	0.135	4.235e-05	4.188e-05	4.995e-05	4.022e-05
	0.136	4.024e-05	4.022e-05	4.833e-05	3.877e-05
	0.137	3.804e-05	3.838e-05	4.647e-05	3.728e-05
	0.138	3.581e-05	3.658e-05	4.472e-05	3.572e-05
	0.139	3.357e-05	3.474e-05	4.286e-05	3.419e-05
	0.14	3.105e-05	3.284e-05	4.094e-05	3.251e-05
	0.141	2.867e-05	3.085e-05	3.894e-05	3.09e-05
	0.142	2.608e-05	2.883e-05	3.7e-05	2.924e-05
	0.143	2.354e-05	2.675e-05	3.486e-05	2.745e-05
	0.144	2.071e-05	2.461e-05	3.28e-05	2.562e-05
	0.145	1.825e-05	2.247e-05	3.066e-05	2.389e-05
	0.146	1.534e-05	2.025e-05	2.853e-05	2.203e-05
	0.147	1.248e-05	1.797e-05	2.621e-05	2.012e-05
	0.148	9.599e-06	1.566e-05	2.408e-05	1.824e-05
	0.149	6.542e-06	1.327e-05	2.166e-05	1.612e-05
	0.15	3.541e-06	1.079e-05	1.938e-05	1.417e-05
	0.151	4.465e-07	8.434e-06	1.691e-05	1.214e-05
	0.152	-2.878e-06	5.809e-06	1.451e-05	1.006e-05
	0.153	-6.161e-06	3.185e-06	1.185e-05	7.843e-06
	0.154	-9.53e-06	4.316e-07	9.408e-06	5.635e-06
	0.155	-1.296e-05	-2.402e-06	6.689e-06	3.411e-06
	0.156	-1.664e-05	-5.139e-06	4.041e-06	1.025e-06
	0.157	-2.001e-05	-8.038e-06	1.308e-06	-1.304e-06
	0.158	-2.373e-05	-1.091e-05	-1.552e-06	-3.699e-06
	0.159	-2.756e-05	-1.391e-05	-4.373e-06	-6.223e-06
	0.16	-3.147e-05	-1.71e-05	-7.242e-06	-8.642e-06
	0.161	-3.523e-05	-2.006e-05	-1.005e-05	-1.114e-05
	0.162	-3.929e-05	-2.335e-05	-1.305e-05	-1.375e-05
	0.163	-4.342e-05	-2.66e-05	-1.613e-05	-1.633e-05
	0.164	-4.749e-05	-2.979e-05	-1.902e-05	-1.893e-05
	0.165	-5.175e-05	-3.308e-05	-2.23e-05	-2.174e-05
	0.166	-5.616e-05	-3.667e-05	-2.539e-05	-2.446e-05
	0.167	-6.05e-05	-4.004e-05	-2.856e-05	-2.727e-05
	0.168	-6.497e-05	-4.367e-05	-3.18e-05	-3.009e-05
	0.169	-6.952e-05	-4.731e-05	-3.517e-05	-3.295e-05
	0.17	-7.42e-05	-5.104e-05	-3.837e-05	-3.597e-05
	0.171	-7.877e-05	-5.466e-05	-4.184e-05	-3.883e-05
	0.172	-8.378e-05	-5.855e-05	-4.528e-05	-4.201e-05
	0.173	-8.858e-05	-6.234e-05	-4.876e-05	-4.499e-05
	0.174	-9.348e-05	-6.636e-05	-5.214e-05	-4.803e-05
	0.175	-9.863e-05	-7.041e-05	-5.586e-05	-5.125e-05
	0.176	-0.0001037	-7.449e-05	-5.938e-05	-5.448e-05
	0.177	-0.0001087	-7.848e-05	-6.31e-05	-5.759e-05
	0.178	-0.0001141	-8.279e-05	-6.666e-05	-6.1e-05
	0.179	-0.0001195	-8.702e-05	-7.048e-05	-6.425e-05
	0.18	-0.000125	-9.142e-05	-7.418e-05	-6.766e-05
	0.181	-0.0001305	-9.587e-05	-7.811e-05	-7.116e-05
	0.182	-0.0001361	-0.0001003	-8.202e-05	-7.454e-05
	0.183	-0.0001417	-0.0001046	-8.583e-05	-7.795e-05
	0.184	-0.0001473	-0.0001091	-8.957e-05	-8.148e-05
	0.185	-0.0001532	-0.0001137	-9.355e-05	-8.501e-05
	0.186	-0.000159	-0.0001182	-9.741e-05	-8.855e-05
	0.187	-0.0001647	-0.0001229	-0.0001013	-9.204e-05
	0.188	-0.0001709	-0.0001278	-0.0001054	-9.578e-05
	0.189	-0.0001768	-0.0001324	-0.0001094	-9.936e-05
	0.19	-0.0001828	-0.0001373	-0.0001133	-0.0001028
	0.191	-0.000189	-0.0001422	-0.0001175	-0.0001066
	0.192	-0.0001953	-0.0001472	-0.0001216	-0.0001104
	0.193	-0.0002016	-0.000152	-0.0001258	-0.000114
	0.194	-0.0002081	-0.0001573	-0.0001299	-0.0001178
	0.195	-0.0002144	-0.0001623	-0.0001341	-0.0001217
	0.196	-0.0002207	-0.0001673	-0.0001382	-0.0001255
	0.197	-0.0002272	-0.0001724	-0.0001423	-0.0001293
	0.198	-0.0002337	-0.0001777	-0.0001465	-0.0001331
	0.199	-0.0002403	-0.0001827	-0.0001507	-0.0001368
	0.2	-0.0002468	-0.0001879	-0.0001547	-0.0001408
	0.201	-0.0002534	-0.0001932	-0.0001591	-0.0001447
	0.202	-0.0002599	-0.0001986	-0.0001632	-0.0001486
	0.203	-0.0002666	-0.0002037	-0.0001673	-0.0001523
	0.204	-0.0002733	-0.0002092	-0.0001715	-0.0001562
	0.205	-0.00028	-0.0002144	-0.0001756	-0.00016
	0.206	-0.0002867	-0.0002197	-0.0001797	-0.0001639
	0.207	-0.0002935	-0.000225	-0.0001839	-0.0001678
	0.208	-0.0003004	-0.0002306	-0.0001881	-0.0001717
	0.209	-0.0003071	-0.0002359	-0.0001922	-0.0001755
	0.21	-0.0003139	-0.0002415	-0.0001962	-0.0001794
	0.211	-0.0003208	-0.0002469	-0.0002005	-0.0001832
	0.212	-0.0003275	-0.0002522	-0.0002044	-0.0001871
	0.213	-0.0003344	-0.0002575	-0.0002086	-0.0001909
	0.214	-0.0003413	-0.0002631	-0.0002126	-0.0001947
	0.215	-0.000348	-0.0002683	-0.0002166	-0.0001985
	0.216	-0.0003548	-0.0002737	-0.0002204	-0.0002022
	0.217	-0.0003617	-0.0002792	-0.0002245	-0.0002059
	0.218	-0.0003686	-0.0002847	-0.0002284	-0.0002096
	0.219	-0.0003754	-0.00029	-0.0002324	-0.0002134
	0.22	-0.0003822	-0.0002955	-0.0002363	-0.0002172
	0.221	-0.0003889	-0.0003008	-0.0002401	-0.0002206
	0.222	-0.0003955	-0.0003061	-0.0002437	-0.0002242
	0.223	-0.0004022	-0.0003114	-0.0002475	-0.0002279
	0.224	-0.0004089	-0.0003167	-0.0002512	-0.0002315
	0.225	-0.0004154	-0.0003218	-0.0002546	-0.0002348
	0.226	-0.000422	-0.000327	-0.0002582	-0.0002384
	0.227	-0.0004285	-0.0003322	-0.0002618	-0.0002419
	0.228	-0.0004349	-0.0003373	-0.0002651	-0.0002453
	0.229	-0.0004413	-0.0003423	-0.0002686	-0.0002485
	0.23	-0.0004477	-0.0003475	-0.0002719	-0.0002518
	0.231	-0.000454	-0.0003525	-0.0002754	-0.000255
	0.232	-0.0004603	-0.0003576	-0.0002785	-0.0002582
	0.233	-0.0004665	-0.0003625	-0.0002819	-0.0002614
	0.234	-0.0004725	-0.0003674	-0.0002849	-0.0002644
	0.235	-0.0004784	-0.000372	-0.0002879	-0.0002675
	0.236	-0.0004843	-0.0003769	-0.000291	-0.0002705
	0.237	-0.0004902	-0.0003814	-0.0002939	-0.0002733
	0.238	-0.0004958	-0.000386	-0.0002967	-0.0002762
	0.239	-0.0005015	-0.0003905	-0.0002996	-0.000279
	0.24	-0.0005071	-0.0003952	-0.0003022	-0.0002819
	0.241	-0.0005124	-0.0003994	-0.0003049	-0.0002844
	0.242	-0.0005177	-0.0004037	-0.0003073	-0.0002871
	0.243	-0.0005229	-0.0004079	-0.00031	-0.0002895
	0.244	-0.0005279	-0.000412	-0.0003123	-0.000292
	0.245	-0.0005329	-0.0004161	-0.0003148	-0.0002946
	0.246	-0.0005378	-0.0004202	-0.000317	-0.0002969
	0.247	-0.0005424	-0.0004239	-0.0003192	-0.0002992
	0.248	-0.000547	-0.0004278	-0.0003212	-0.0003014
	0.249	-0.0005515	-0.0004315	-0.0003232	-0.0003035
	0.25	-0.0005558	-0.0004351	-0.0003252	-0.0003057
	0.251	-0.0005598	-0.0004385	-0.0003271	-0.0003075
	0.252	-0.000564	-0.0004422	-0.000329	-0.0003096
	0.253	-0.0005678	-0.0004453	-0.0003307	-0.0003114
	0.254	-0.0005713	-0.0004485	-0.0003323	-0.0003132
	0.255	-0.000575	-0.0004517	-0.0003341	-0.000315
	0.256	-0.0005784	-0.0004549	-0.0003355	-0.0003166
	0.257	-0.0005817	-0.0004578	-0.000337	-0.0003182
	0.258	-0.0005848	-0.0004608	-0.0003384	-0.0003198
	0.259	-0.0005877	-0.0004634	-0.0003398	-0.0003212
	0.26	-0.0005903	-0.0004661	-0.0003408	-0.0003226
	0.261	-0.0005929	-0.0004684	-0.000342	-0.000324
	0.262	-0.0005953	-0.000471	-0.0003431	-0.0003252
	0.263	-0.0005973	-0.0004731	-0.0003441	-0.0003263
	0.264	-0.0005992	-0.0004752	-0.000345	-0.0003274
	0.265	-0.0006012	-0.0004773	-0.0003459	-0.0003285
	0.266	-0.0006029	-0.0004792	-0.0003466	-0.0003295
	0.267	-0.0006043	-0.000481	-0.0003473	-0.0003303
	0.268	-0.0006056	-0.0004829	-0.000348	-0.0003312
	0.269	-0.0006067	-0.0004844	-0.0003487	-0.000332
	0.27	-0.0006077	-0.000486	-0.0003492	-0.0003328
	0.271	-0.0006086	-0.0004875	-0.0003498	-0.0003335
	0.272	-0.0006092	-0.0004888	-0.0003501	-0.0003342
	0.273	-0.0006095	-0.0004899	-0.0003504	-0.0003348
	0.274	-0.0006097	-0.0004911	-0.0003507	-0.0003353
	0.275	-0.0006097	-0.000492	-0.000351	-0.0003357
	0.276	-0.0006095	-0.0004928	-0.0003511	-0.000336
	0.277	-0.0006091	-0.0004935	-0.0003513	-0.0003364
	0.278	-0.0006087	-0.0004942	-0.0003513	-0.0003367
	0.279	-0.0006079	-0.0004946	-0.0003513	-0.0003369
	0.28	-0.000607	-0.0004951	-0.0003512	-0.000337
	0.281	-0.0006059	-0.0004954	-0.0003512	-0.0003371
	0.282	-0.0006049	-0.0004958	-0.000351	-0.0003373
	0.283	-0.0006036	-0.0004959	-0.000351	-0.0003373
	0.284	-0.0006022	-0.0004961	-0.0003507	-0.0003374
	0.285	-0.0006005	-0.0004959	-0.0003505	-0.0003373
	0.286	-0.0005987	-0.0004957	-0.0003501	-0.0003373
	0.287	-0.0005967	-0.0004955	-0.0003499	-0.0003371
	0.288	-0.0005948	-0.0004953	-0.0003494	-0.000337
	0.289	-0.0005925	-0.0004948	-0.000349	-0.0003367
	0.29	-0.0005903	-0.0004944	-0.0003485	-0.0003365
	0.291	-0.0005878	-0.0004937	-0.0003481	-0.0003362
	0.292	-0.0005853	-0.000493	-0.0003474	-0.0003358
	0.293	-0.0005827	-0.0004923	-0.0003469	-0.0003355
	0.294	-0.00058	-0.0004915	-0.0003462	-0.0003351
	0.295	-0.0005771	-0.0004906	-0.0003456	-0.0003348
	0.296	-0.0005743	-0.0004896	-0.000345	-0.0003342
	0.297	-0.0005712	-0.0004886	-0.0003444	-0.0003338
	0.298	-0.0005682	-0.0004875	-0.0003436	-0.0003332
	0.299	-0.0005649	-0.0004863	-0.0003428	-0.0003326
	0.3	-0.0005618	-0.0004852	-0.000342	-0.0003321
	0.301	-0.0005585	-0.0004838	-0.0003413	-0.0003315
	0.302	-0.0005551	-0.0004825	-0.0003404	-0.000331
	0.303	-0.0005518	-0.0004812	-0.0003397	-0.0003304
	0.304	-0.0005485	-0.0004799	-0.0003388	-0.0003298
	0.305	-0.0005449	-0.0004783	-0.0003379	-0.000329
	0.306	-0.0005414	-0.0004769	-0.0003369	-0.0003283
	0.307	-0.0005379	-0.0004753	-0.0003361	-0.0003276
	0.308	-0.0005345	-0.0004737	-0.0003352	-0.0003269
	0.309	-0.000531	-0.0004721	-0.0003343	-0.0003261
	0.31	-0.0005274	-0.0004706	-0.0003334	-0.0003254
	0.311	-0.0005237	-0.0004687	-0.0003323	-0.0003247
	0.312	-0.0005202	-0.000467	-0.0003313	-0.0003238
	0.313	-0.0005166	-0.0004653	-0.0003304	-0.0003229
	0.314	-0.000513	-0.0004635	-0.0003294	-0.0003221
	0.315	-0.0005095	-0.0004616	-0.0003285	-0.0003214
	0.316	-0.000506	-0.0004599	-0.0003273	-0.0003205
	0.317	-0.0005024	-0.000458	-0.0003264	-0.0003197
	0.318	-0.0004989	-0.0004562	-0.0003253	-0.0003188
	0.319	-0.0004953	-0.0004542	-0.0003243	-0.000318
	0.32	-0.0004919	-0.0004525	-0.0003233	-0.0003171
	0.321	-0.0004885	-0.0004504	-0.0003222	-0.0003162
	0.322	-0.0004851	-0.0004486	-0.0003212	-0.0003153
	0.323	-0.0004816	-0.0004467	-0.0003201	-0.0003145
	0.324	-0.0004783	-0.0004446	-0.0003191	-0.0003135
	0.325	-0.000475	-0.0004428	-0.000318	-0.0003126
	0.326	-0.0004717	-0.0004408	-0.0003169	-0.0003118
	0.327	-0.0004683	-0.0004388	-0.0003159	-0.0003108
	0.328	-0.0004651	-0.0004368	-0.0003148	-0.0003099
	0.329	-0.0004619	-0.0004348	-0.0003137	-0.0003089
	0.33	-0.0004587	-0.0004329	-0.0003126	-0.000308
	0.331	-0.0004555	-0.0004308	-0.0003115	-0.0003071
	0.332	-0.0004525	-0.0004289	-0.0003105	-0.0003062
	0.333	-0.0004492	-0.000427	-0.0003094	-0.0003054
	0.334	-0.0004464	-0.000425	-0.0003083	-0.0003043
	0.335	-0.0004433	-0.0004231	-0.0003073	-0.0003033
	0.336	-0.0004403	-0.0004211	-0.0003062	-0.0003025
	0.337	-0.0004374	-0.0004191	-0.0003052	-0.0003015
	0.338	-0.0004345	-0.0004172	-0.000304	-0.0003006
	0.339	-0.0004316	-0.0004152	-0.000303	-0.0002997
	0.34	-0.0004287	-0.0004134	-0.0003019	-0.0002987
	0.341	-0.000426	-0.0004113	-0.0003009	-0.0002979
	0.342	-0.0004232	-0.0004094	-0.0002998	-0.0002969
	0.343	-0.0004204	-0.0004075	-0.0002988	-0.0002961
	0.344	-0.0004178	-0.0004055	-0.0002977	-0.0002951
	0.345	-0.0004151	-0.0004037	-0.0002968	-0.0002941
	0.346	-0.0004126	-0.000402	-0.0002957	-0.0002931
	0.347	-0.0004099	-0.0004001	-0.0002947	-0.0002923
	0.348	-0.0004074	-0.0003983	-0.0002935	-0.0002914
	0.349	-0.0004048	-0.0003964	-0.0002926	-0.0002904
	0.35	-0.0004025	-0.0003945	-0.0002916	-0.0002895
	0.351	-0.0004001	-0.0003928	-0.0002905	-0.0002886
	0.352	-0.0003977	-0.0003909	-0.0002896	-0.0002877
	0.353	-0.0003953	-0.0003891	-0.0002886	-0.0002869
	0.354	-0.0003931	-0.0003873	-0.0002876	-0.000286
	0.355	-0.0003906	-0.0003856	-0.0002867	-0.0002852
	0.356	-0.0003883	-0.0003838	-0.0002856	-0.0002842
	0.357	-0.0003861	-0.0003821	-0.0002846	-0.0002833
	0.358	-0.0003839	-0.0003803	-0.0002837	-0.0002824
	0.359	-0.0003817	-0.0003786	-0.0002827	-0.0002816
	0.36	-0.0003796	-0.0003769	-0.0002817	-0.0002807
	0.361	-0.0003774	-0.0003753	-0.0002808	-0.0002799
	0.362	-0.0003754	-0.0003736	-0.0002798	-0.000279
	0.363	-0.0003733	-0.0003719	-0.0002789	-0.0002782
	0.364	-0.0003712	-0.0003702	-0.000278	-0.0002774
	0.365	-0.0003692	-0.0003686	-0.0002771	-0.0002765
	0.366	-0.0003672	-0.0003669	-0.0002761	-0.0002757
	0.367	-0.0003653	-0.0003654	-0.0002752	-0.0002749
	0.368	-0.0003634	-0.0003638	-0.0002742	-0.000274
	0.369	-0.0003614	-0.0003622	-0.0002734	-0.0002732
	0.37	-0.0003596	-0.0003606	-0.0002725	-0.0002724
	0.371	-0.0003578	-0.0003591	-0.0002716	-0.0002716
	0.372	-0.0003559	-0.0003576	-0.0002707	-0.0002707
	0.373	-0.0003541	-0.000356	-0.0002698	-0.0002701
	0.374	-0.0003523	-0.0003545	-0.000269	-0.0002692
	0.375	-0.0003505	-0.000353	-0.0002681	-0.0002685
	0.376	-0.0003488	-0.0003515	-0.0002673	-0.0002676
	0.377	-0.0003471	-0.00035	-0.0002664	-0.0002669
	0.378	-0.0003454	-0.0003485	-0.0002656	-0.0002661
	0.379	-0.0003438	-0.0003471	-0.0002647	-0.0002653
	0.38	-0.0003421	-0.0003457	-0.0002639	-0.0002645
	0.381	-0.0003405	-0.0003443	-0.0002631	-0.0002639
	0.382	-0.000339	-0.0003429	-0.0002623	-0.0002631
	0.383	-0.0003373	-0.0003415	-0.0002615	-0.0002623
	0.384	-0.0003358	-0.0003402	-0.0002607	-0.0002616
	0.385	-0.0003343	-0.0003388	-0.0002599	-0.000261
	0.386	-0.0003327	-0.0003374	-0.0002591	-0.0002602
	0.387	-0.0003312	-0.0003361	-0.0002584	-0.0002595
	0.388	-0.0003298	-0.0003348	-0.0002576	-0.0002588
	0.389	-0.0003283	-0.0003335	-0.0002568	-0.0002581
	0.39	-0.0003268	-0.0003321	-0.0002561	-0.0002574
	0.391	-0.0003254	-0.0003309	-0.0002552	-0.0002567
	0.392	-0.000324	-0.0003296	-0.0002544	-0.000256
	0.393	-0.0003226	-0.0003283	-0.0002537	-0.0002553
	0.394	-0.0003212	-0.000327	-0.000253	-0.0002546
	0.395	-0.0003199	-0.0003259	-0.0002524	-0.0002538
	0.396	-0.0003185	-0.0003247	-0.0002517	-0.0002532
	0.397	-0.0003172	-0.0003234	-0.000251	-0.0002526
	0.398	-0.0003159	-0.0003222	-0.0002502	-0.000252
	0.399	-0.0003147	-0.0003211	-0.0002495	-0.0002514
	0.4	-0.0003133	-0.0003199	-0.0002488	-0.0002508
	0.401	-0.000312	-0.0003187	-0.0002481	-0.00025
	0.402	-0.0003109	-0.0003175	-0.0002474	-0.0002494
	0.403	-0.0003096	-0.0003164	-0.0002468	-0.0002488
	0.404	-0.0003083	-0.0003153	-0.0002461	-0.0002482
	0.405	-0.0003071	-0.0003142	-0.0002453	-0.0002475
	0.406	-0.000306	-0.000313	-0.0002447	-0.0002469
	0.407	-0.0003048	-0.0003119	-0.000244	-0.0002463
	0.408	-0.0003036	-0.0003109	-0.0002433	-0.0002456
	0.409	-0.0003024	-0.0003098	-0.0002427	-0.000245
	0.41	-0.0003014	-0.0003087	-0.0002421	-0.0002444
	0.411	-0.0003002	-0.0003076	-0.0002415	-0.0002438
	0.412	-0.0002991	-0.0003066	-0.0002408	-0.0002432
	0.413	-0.000298	-0.0003056	-0.0002401	-0.0002427
	0.414	-0.0002969	-0.0003045	-0.0002395	-0.0002421
	0.415	-0.0002958	-0.0003034	-0.0002389	-0.0002415
	0.416	-0.0002948	-0.0003024	-0.0002382	-0.0002409
	0.417	-0.0002937	-0.0003014	-0.0002376	-0.0002403
	0.418	-0.0002926	-0.0003004	-0.0002371	-0.0002398
	0.419	-0.0002916	-0.0002994	-0.0002365	-0.0002392
	0.42	-0.0002906	-0.0002983	-0.0002358	-0.0002386
	0.421	-0.0002895	-0.0002975	-0.0002351	-0.0002381
	0.422	-0.0002885	-0.0002965	-0.0002345	-0.0002375
	0.423	-0.0002875	-0.0002955	-0.0002339	-0.000237
	0.424	-0.0002866	-0.0002945	-0.0002333	-0.0002365
	0.425	-0.0002855	-0.0002936	-0.0002327	-0.0002359
	0.426	-0.0002846	-0.0002926	-0.0002322	-0.0002353
	0.427	-0.0002836	-0.0002918	-0.0002316	-0.0002347
	0.428	-0.0002826	-0.0002908	-0.0002309	-0.0002341
	0.429	-0.0002817	-0.00029	-0.0002304	-0.0002336
	0.43	-0.0002808	-0.000289	-0.0002298	-0.0002331
	0.431	-0.0002799	-0.0002881	-0.0002293	-0.0002326
	0.432	-0.0002789	-0.0002873	-0.0002287	-0.0002321
	0.433	-0.000278	-0.0002864	-0.0002282	-0.0002316
	0.434	-0.0002772	-0.0002855	-0.0002277	-0.000231
	0.435	-0.0002762	-0.0002845	-0.0002271	-0.0002304
	0.436	-0.0002754	-0.0002837	-0.0002266	-0.00023
	0.437	-0.0002744	-0.0002829	-0.000226	-0.0002295
	0.438	-0.0002735	-0.0002821	-0.0002254	-0.000229
	0.439	-0.0002727	-0.0002812	-0.0002249	-0.0002286
	0.44	-0.0002719	-0.0002804	-0.0002244	-0.0002281
	0.441	-0.000271	-0.0002796	-0.0002239	-0.0002276
	0.442	-0.0002701	-0.0002787	-0.0002234	-0.0002271
	0.443	-0.0002693	-0.0002779	-0.0002229	-0.0002266
	0.444	-0.0002685	-0.0002772	-0.0002223	-0.0002261
	0.445	-0.0002677	-0.0002764	-0.0002218	-0.0002256
	0.446	-0.0002668	-0.0002755	-0.0002213	-0.0002251
	0.447	-0.0002661	-0.0002748	-0.0002208	-0.0002247
	0.448	-0.0002653	-0.0002739	-0.0002203	-0.0002242
	0.449	-0.0002644	-0.0002732	-0.0002198	-0.0002238
	0.45	-0.0002637	-0.0002724	-0.0002193	-0.0002233
	0.451	-0.0002629	-0.0002717	-0.0002188	-0.0002229
	0.452	-0.0002621	-0.0002709	-0.0002183	-0.0002224
	0.453	-0.0002613	-0.0002702	-0.0002179	-0.0002219
	0.454	-0.0002606	-0.0002694	-0.0002175	-0.0002214
	0.455	-0.0002598	-0.0002687	-0.000217	-0.000221
	0.456	-0.0002591	-0.0002679	-0.0002164	-0.0002205
	0.457	-0.0002583	-0.0002672	-0.0002159	-0.0002201
	0.458	-0.0002576	-0.0002665	-0.0002154	-0.0002196
	0.459	-0.0002568	-0.0002658	-0.0002149	-0.0002192
	0.46	-0.0002562	-0.000265	-0.0002145	-0.0002188
	0.461	-0.0002554	-0.0002643	-0.0002141	-0.0002184
	0.462	-0.0002547	-0.0002636	-0.0002136	-0.000218
	0.463	-0.0002539	-0.000263	-0.0002132	-0.0002175
	0.464	-0.0002533	-0.0002623	-0.0002127	-0.000217
	0.465	-0.0002526	-0.0002616	-0.0002123	-0.0002166
	0.466	-0.000252	-0.0002609	-0.0002118	-0.0002161
	0.467	-0.0002513	-0.0002602	-0.0002113	-0.0002157
	0.468	-0.0002506	-0.0002595	-0.0002109	-0.0002152
	0.469	-0.0002499	-0.0002589	-0.0002105	-0.0002148
	0.47	-0.0002493	-0.0002582	-0.00021	-0.0002145
	0.471	-0.0002486	-0.0002576	-0.0002096	-0.0002141
	0.472	-0.0002478	-0.0002569	-0.0002092	-0.0002136
	0.473	-0.0002472	-0.0002562	-0.0002088	-0.0002132
	0.474	-0.0002466	-0.0002556	-0.0002084	-0.0002128
	0.475	-0.000246	-0.0002549	-0.000208	-0.0002124
	0.476	-0.0002453	-0.0002543	-0.0002075	-0.000212
	0.477	-0.0002446	-0.0002537	-0.0002071	-0.0002116
	0.478	-0.0002439	-0.0002531	-0.0002066	-0.0002112
	0.479	-0.0002433	-0.0002525	-0.0002062	-0.0002107
	0.48	-0.0002427	-0.0002519	-0.0002058	-0.0002104
	0.481	-0.0002422	-0.0002513	-0.0002053	-0.00021
	0.482	-0.0002415	-0.0002507	-0.000205	-0.0002096
	0.483	-0.0002409	-0.00025	-0.0002046	-0.0002092
	0.484	-0.0002403	-0.0002495	-0.0002041	-0.0002089
	0.485	-0.0002396	-0.0002489	-0.0002038	-0.0002085
	0.486	-0.0002391	-0.0002483	-0.0002034	-0.0002081
	0.487	-0.0002384	-0.0002477	-0.000203	-0.0002077
	0.488	-0.0002379	-0.000247	-0.0002025	-0.0002073
	0.489	-0.0002372	-0.0002465	-0.0002022	-0.0002069
	0.49	-0.0002367	-0.000246	-0.0002018	-0.0002066
	0.491	-0.0002361	-0.0002453	-0.0002014	-0.0002062
	0.492	-0.0002354	-0.0002447	-0.0002009	-0.0002058
	0.493	-0.0002349	-0.0002442	-0.0002006	-0.0002054
	0.494	-0.0002342	-0.0002436	-0.0002002	-0.0002051
	0.495	-0.0002337	-0.000243	-0.0001998	-0.0002047
	0.496	-0.0002331	-0.0002425	-0.0001995	-0.0002044
	0.497	-0.0002326	-0.0002419	-0.0001991	-0.000204
	0.498	-0.000232	-0.0002413	-0.0001987	-0.0002036
	0.499	-0.0002315	-0.0002408	-0.0001983	-0.0002033
	0.5	-0.0002309	-0.0002402	-0.0001979	-0.000203
	0.501	-0.0002303	-0.0002397	-0.0001975	-0.0002026
	0.502	-0.0002298	-0.0002391	-0.0001972	-0.0002023
	0.503	-0.0002292	-0.0002386	-0.0001968	-0.0002019
	0.504	-0.0002287	-0.0002381	-0.0001963	-0.0002015
	0.505	-0.0002282	-0.0002375	-0.000196	-0.0002011
	0.506	-0.0002277	-0.0002369	-0.0001956	-0.0002008
	0.507	-0.0002272	-0.0002364	-0.0001952	-0.0002005
	0.508	-0.0002267	-0.0002359	-0.0001949	-0.0002001
	0.509	-0.0002261	-0.0002353	-0.0001947	-0.0001998
	0.51	-0.0002255	-0.0002347	-0.0001942	-0.0001995
	0.511	-0.000225	-0.0002342	-0.0001939	-0.0001992
	0.512	-0.0002245	-0.0002337	-0.0001936	-0.0001989
	0.513	-0.000224	-0.0002332	-0.0001932	-0.0001985
	0.514	-0.0002235	-0.0002327	-0.0001928	-0.0001981
	0.515	-0.000223	-0.0002322	-0.0001925	-0.0001978
	0.516	-0.0002226	-0.0002317	-0.0001922	-0.0001974
	0.517	-0.0002221	-0.0002312	-0.0001918	-0.0001972
	0.518	-0.0002216	-0.0002306	-0.0001914	-0.0001968
	0.519	-0.000221	-0.0002301	-0.0001911	-0.0001964
	0.52	-0.0002205	-0.0002296	-0.0001907	-0.0001961
	0.521	-0.00022	-0.0002291	-0.0001904	-0.0001958
	0.522	-0.0002196	-0.0002286	-0.0001901	-0.0001954
	0.523	-0.0002191	-0.0002282	-0.0001897	-0.0001951
	0.524	-0.0002187	-0.0002277	-0.0001895	-0.0001948
	0.525	-0.0002182	-0.0002273	-0.0001891	-0.0001945
	0.526	-0.0002178	-0.0002268	-0.0001888	-0.0001941
	0.527	-0.0002173	-0.0002263	-0.0001885	-0.0001939
	0.528	-0.0002168	-0.0002258	-0.0001882	-0.0001936
	0.529	-0.0002163	-0.0002253	-0.0001878	-0.0001932
	0.53	-0.0002158	-0.0002248	-0.0001875	-0.0001929
	0.531	-0.0002153	-0.0002244	-0.0001872	-0.0001926
	0.532	-0.0002148	-0.000224	-0.0001869	-0.0001923
	0.533	-0.0002144	-0.0002235	-0.0001865	-0.000192
	0.534	-0.000214	-0.0002231	-0.0001862	-0.0001916
	0.535	-0.0002135	-0.0002226	-0.0001859	-0.0001913
	0.536	-0.0002132	-0.0002221	-0.0001855	-0.000191
	0.537	-0.0002127	-0.0002217	-0.0001853	-0.0001907
	0.538	-0.0002122	-0.0002211	-0.000185	-0.0001904
	0.539	-0.0002117	-0.0002207	-0.0001847	-0.0001902
	0.54	-0.0002113	-0.0002203	-0.0001844	-0.0001899
	0.541	-0.0002109	-0.0002198	-0.000184	-0.0001896
	0.542	-0.0002105	-0.0002194	-0.0001837	-0.0001893
	0.543	-0.00021	-0.000219	-0.0001834	-0.000189
	0.544	-0.0002097	-0.0002185	-0.0001831	-0.0001887
	0.545	-0.0002092	-0.0002181	-0.0001828	-0.0001884
	0.546	-0.0002088	-0.0002177	-0.0001825	-0.0001881
	0.547	-0.0002084	-0.0002173	-0.0001822	-0.0001878
	0.548	-0.000208	-0.0002168	-0.0001819	-0.0001875
	0.549	-0.0002076	-0.0002164	-0.0001816	-0.0001872
	0.55	-0.0002071	-0.0002159	-0.0001813	-0.0001869
	0.551	-0.0002067	-0.0002155	-0.000181	-0.0001866
	0.552	-0.0002063	-0.000215	-0.0001808	-0.0001864
	0.553	-0.0002058	-0.0002146	-0.0001804	-0.0001861
	0.554	-0.0002055	-0.0002143	-0.0001801	-0.0001857
	0.555	-0.0002051	-0.0002139	-0.0001799	-0.0001855
	0.556	-0.0002047	-0.0002135	-0.0001796	-0.0001852
	0.557	-0.0002043	-0.0002131	-0.0001793	-0.000185
	0.558	-0.0002039	-0.0002127	-0.000179	-0.0001847
	0.559	-0.0002035	-0.0002123	-0.0001787	-0.0001844
	0.56	-0.0002031	-0.0002119	-0.0001784	-0.0001841
	0.561	-0.0002027	-0.0002114	-0.0001782	-0.0001839
	0.562	-0.0002024	-0.0002109	-0.0001778	-0.0001835
	0.563	-0.0002019	-0.0002106	-0.0001776	-0.0001833
	0.564	-0.0002016	-0.0002102	-0.0001773	-0.000183
	0.565	-0.0002011	-0.0002098	-0.000177	-0.0001828
	0.566	-0.0002008	-0.0002095	-0.0001767	-0.0001825
	0.567	-0.0002004	-0.0002091	-0.0001765	-0.0001822
	0.568	-0.0002001	-0.0002087	-0.0001762	-0.0001819
	0.569	-0.0001997	-0.0002083	-0.0001758	-0.0001816
	0.57	-0.0001994	-0.000208	-0.0001756	-0.0001814
	0.571	-0.000199	-0.0002076	-0.0001754	-0.0001811
	0.572	-0.0001986	-0.0002071	-0.0001751	-0.0001809
	0.573	-0.0001982	-0.0002068	-0.0001748	-0.0001806
	0.574	-0.0001978	-0.0002063	-0.0001745	-0.0001804
	0.575	-0.0001975	-0.000206	-0.0001743	-0.0001801
	0.576	-0.0001971	-0.0002055	-0.0001741	-0.0001799
	0.577	-0.0001967	-0.0002053	-0.0001738	-0.0001796
	0.578	-0.0001963	-0.0002048	-0.0001735	-0.0001794
	0.579	-0.000196	-0.0002045	-0.0001732	-0.0001791
	0.58	-0.0001956	-0.0002042	-0.000173	-0.0001788
	0.581	-0.0001953	-0.0002038	-0.0001728	-0.0001785
	0.582	-0.0001949	-0.0002034	-0.0001724	-0.0001783
	0.583	-0.0001946	-0.0002031	-0.0001722	-0.0001781
	0.584	-0.0001943	-0.0002027	-0.0001719	-0.0001779
	0.585	-0.000194	-0.0002023	-0.0001717	-0.0001776
	0.586	-0.0001937	-0.000202	-0.0001714	-0.0001774
	0.587	-0.0001933	-0.0002016	-0.0001712	-0.0001771
	0.588	-0.0001929	-0.0002012	-0.0001709	-0.0001768
	0.589	-0.0001925	-0.0002009	-0.0001707	-0.0001765
	0.59	-0.0001922	-0.0002006	-0.0001704	-0.0001764
	0.591	-0.0001918	-0.0002002	-0.0001702	-0.0001761
	0.592	-0.0001915	-0.0001998	-0.0001699	-0.0001758
	0.593	-0.0001912	-0.0001995	-0.0001697	-0.0001757
	0.594	-0.0001909	-0.0001992	-0.0001694	-0.0001754
	0.595	-0.0001905	-0.0001988	-0.0001692	-0.0001752
	0.596	-0.0001902	-0.0001985	-0.000169	-0.0001749
	0.597	-0.0001899	-0.0001982	-0.0001687	-0.0001747
	0.598	-0.0001896	-0.0001978	-0.0001684	-0.0001744
	0.599	-0.0001893	-0.0001975	-0.0001682	-0.0001742
	--	--		0	--
	Segment	1899/12/30	1899/12/30	1899/12/30	1899/12/30
	0.6	-0.000189	-0.0001971	-0.000168	-0.0001739
	0.599	-0.0001888	-0.0001968	-0.0001679	-0.0001738
	0.598	-0.0001885	-0.0001961	-0.0001676	-0.0001734
	0.597	-0.0001881	-0.0001955	-0.000167	-0.0001728
	0.596	-0.0001876	-0.0001948	-0.0001664	-0.0001721
	0.595	-0.0001871	-0.0001942	-0.0001659	-0.0001716
	0.594	-0.0001866	-0.0001936	-0.0001654	-0.000171
	0.593	-0.0001862	-0.000193	-0.0001649	-0.0001705
	0.592	-0.0001859	-0.0001923	-0.0001644	-0.0001699
	0.591	-0.0001854	-0.0001917	-0.0001639	-0.0001694
	0.59	-0.0001851	-0.0001912	-0.0001635	-0.0001689
	0.589	-0.0001847	-0.0001906	-0.0001631	-0.0001684
	0.588	-0.0001843	-0.0001902	-0.0001626	-0.000168
	0.587	-0.0001839	-0.0001897	-0.0001622	-0.0001675
	0.586	-0.0001835	-0.0001892	-0.0001617	-0.000167
	0.585	-0.0001831	-0.0001887	-0.0001612	-0.0001666
	0.584	-0.0001829	-0.0001882	-0.0001609	-0.0001662
	0.583	-0.0001825	-0.0001878	-0.0001605	-0.0001657
	0.582	-0.0001821	-0.0001873	-0.00016	-0.0001653
	0.581	-0.0001817	-0.0001868	-0.0001596	-0.0001649
	0.58	-0.0001814	-0.0001863	-0.0001593	-0.0001645
	0.579	-0.0001811	-0.0001859	-0.0001589	-0.0001641
	0.578	-0.0001808	-0.0001855	-0.0001585	-0.0001637
	0.577	-0.0001805	-0.0001851	-0.0001582	-0.0001634
	0.576	-0.0001801	-0.0001847	-0.0001578	-0.000163
	0.575	-0.0001798	-0.0001842	-0.0001574	-0.0001626
	0.574	-0.0001795	-0.0001838	-0.000157	-0.0001622
	0.573	-0.0001792	-0.0001834	-0.0001566	-0.0001618
	0.572	-0.0001789	-0.000183	-0.0001563	-0.0001615
	0.571	-0.0001785	-0.0001826	-0.0001559	-0.0001611
	0.57	-0.0001782	-0.0001822	-0.0001556	-0.0001607
	0.569	-0.0001779	-0.0001818	-0.0001552	-0.0001604
	0.568	-0.0001777	-0.0001814	-0.0001549	-0.00016
	0.567	-0.0001773	-0.000181	-0.0001546	-0.0001597
	0.566	-0.000177	-0.0001806	-0.0001542	-0.0001593
	0.565	-0.0001766	-0.0001803	-0.0001539	-0.000159
	0.564	-0.0001763	-0.0001799	-0.0001537	-0.0001587
	0.563	-0.000176	-0.0001796	-0.0001533	-0.0001584
	0.562	-0.0001757	-0.0001791	-0.000153	-0.0001581
	0.561	-0.0001755	-0.0001788	-0.0001527	-0.0001577
	0.56	-0.0001752	-0.0001784	-0.0001524	-0.0001573
	0.559	-0.000175	-0.000178	-0.000152	-0.000157
	0.558	-0.0001747	-0.0001777	-0.0001517	-0.0001566
	0.557	-0.0001743	-0.0001773	-0.0001514	-0.0001563
	0.556	-0.0001741	-0.0001769	-0.0001511	-0.000156
	0.555	-0.0001738	-0.0001766	-0.0001508	-0.0001557
	0.554	-0.0001735	-0.0001762	-0.0001505	-0.0001554
	0.553	-0.0001732	-0.0001759	-0.0001502	-0.000155
	0.552	-0.0001729	-0.0001755	-0.0001499	-0.0001548
	0.551	-0.0001727	-0.0001752	-0.0001496	-0.0001545
	0.55	-0.0001724	-0.0001749	-0.0001493	-0.0001542
	0.549	-0.0001721	-0.0001746	-0.000149	-0.0001539
	0.548	-0.0001718	-0.0001742	-0.0001488	-0.0001536
	0.547	-0.0001716	-0.0001738	-0.0001485	-0.0001533
	0.546	-0.0001713	-0.0001735	-0.0001482	-0.000153
	0.545	-0.000171	-0.0001732	-0.0001479	-0.0001526
	0.544	-0.0001708	-0.0001728	-0.0001476	-0.0001524
	0.543	-0.0001705	-0.0001725	-0.0001472	-0.000152
	0.542	-0.0001703	-0.0001722	-0.0001469	-0.0001517
	0.541	-0.00017	-0.0001718	-0.0001467	-0.0001514
	0.54	-0.0001697	-0.0001715	-0.0001464	-0.0001511
	0.539	-0.0001694	-0.0001712	-0.0001462	-0.0001508
	0.538	-0.0001692	-0.0001709	-0.0001459	-0.0001506
	0.537	-0.0001689	-0.0001706	-0.0001456	-0.0001503
	0.536	-0.0001687	-0.0001703	-0.0001453	-0.00015
	0.535	-0.0001684	-0.0001699	-0.0001451	-0.0001498
	0.534	-0.0001682	-0.0001696	-0.0001448	-0.0001495
	0.533	-0.000168	-0.0001694	-0.0001446	-0.0001492
	0.532	-0.0001677	-0.000169	-0.0001443	-0.000149
	0.531	-0.0001675	-0.0001687	-0.0001441	-0.0001487
	0.53	-0.0001672	-0.0001684	-0.0001438	-0.0001484
	0.529	-0.0001669	-0.0001681	-0.0001436	-0.0001481
	0.528	-0.0001667	-0.0001678	-0.0001433	-0.0001478
	0.527	-0.0001664	-0.0001675	-0.0001431	-0.0001475
	0.526	-0.0001661	-0.0001671	-0.0001428	-0.0001472
	0.525	-0.000166	-0.0001669	-0.0001425	-0.0001469
	0.524	-0.0001658	-0.0001666	-0.0001422	-0.0001467
	0.523	-0.0001655	-0.0001663	-0.0001419	-0.0001464
	0.522	-0.0001652	-0.0001659	-0.0001417	-0.0001462
	0.521	-0.000165	-0.0001657	-0.0001414	-0.0001459
	0.52	-0.0001647	-0.0001654	-0.0001413	-0.0001457
	0.519	-0.0001645	-0.0001651	-0.0001409	-0.0001454
	0.518	-0.0001643	-0.0001648	-0.0001407	-0.0001451
	0.517	-0.0001641	-0.0001645	-0.0001405	-0.0001449
	0.516	-0.0001638	-0.0001642	-0.0001403	-0.0001447
	0.515	-0.0001636	-0.0001639	-0.00014	-0.0001444
	0.514	-0.0001634	-0.0001636	-0.0001398	-0.0001441
	0.513	-0.0001631	-0.0001634	-0.0001396	-0.0001439
	0.512	-0.0001629	-0.0001631	-0.0001393	-0.0001437
	0.511	-0.0001627	-0.0001628	-0.0001391	-0.0001434
	0.51	-0.0001624	-0.0001625	-0.0001389	-0.0001431
	0.509	-0.0001622	-0.0001622	-0.0001387	-0.0001428
	0.508	-0.000162	-0.0001619	-0.0001385	-0.0001425
	0.507	-0.0001617	-0.0001616	-0.0001381	-0.0001423
	0.506	-0.0001615	-0.0001613	-0.0001378	-0.000142
	0.505	-0.0001613	-0.0001611	-0.0001376	-0.0001418
	0.504	-0.0001611	-0.0001608	-0.0001373	-0.0001416
	0.503	-0.0001609	-0.0001605	-0.0001371	-0.0001414
	0.502	-0.0001606	-0.0001602	-0.0001368	-0.0001411
	0.501	-0.0001604	-0.0001599	-0.0001366	-0.0001409
	0.5	-0.0001602	-0.0001597	-0.0001364	-0.0001406
	0.499	-0.0001599	-0.0001594	-0.0001362	-0.0001404
	0.498	-0.0001597	-0.0001591	-0.0001359	-0.0001401
	0.497	-0.0001595	-0.0001589	-0.0001357	-0.0001399
	0.496	-0.0001592	-0.0001586	-0.0001355	-0.0001397
	0.495	-0.0001591	-0.0001583	-0.0001353	-0.0001395
	0.494	-0.0001589	-0.0001581	-0.0001351	-0.0001392
	0.493	-0.0001587	-0.0001578	-0.0001349	-0.000139
	0.492	-0.0001585	-0.0001575	-0.0001346	-0.0001387
	0.491	-0.0001583	-0.0001573	-0.0001344	-0.0001385
	0.49	-0.000158	-0.0001569	-0.0001342	-0.0001383
	0.489	-0.0001578	-0.0001567	-0.000134	-0.000138
	0.488	-0.0001576	-0.0001563	-0.0001338	-0.0001377
	0.487	-0.0001573	-0.0001561	-0.0001336	-0.0001374
	0.486	-0.0001571	-0.0001558	-0.0001333	-0.0001372
	0.485	-0.0001569	-0.0001556	-0.0001331	-0.000137
	0.484	-0.0001566	-0.0001553	-0.0001328	-0.0001367
	0.483	-0.0001564	-0.0001551	-0.0001326	-0.0001365
	0.482	-0.0001562	-0.0001548	-0.0001324	-0.0001363
	0.481	-0.000156	-0.0001546	-0.0001321	-0.0001361
	0.48	-0.0001558	-0.0001543	-0.0001319	-0.0001359
	0.479	-0.0001556	-0.0001541	-0.0001317	-0.0001356
	0.478	-0.0001554	-0.0001538	-0.0001315	-0.0001354
	0.477	-0.0001552	-0.0001536	-0.0001313	-0.0001352
	0.476	-0.000155	-0.0001533	-0.0001311	-0.000135
	0.475	-0.0001548	-0.0001531	-0.0001309	-0.0001348
	0.474	-0.0001546	-0.0001528	-0.0001307	-0.0001345
	0.473	-0.0001544	-0.0001525	-0.0001305	-0.0001343
	0.472	-0.0001542	-0.0001522	-0.0001303	-0.0001341
	0.471	-0.000154	-0.000152	-0.0001301	-0.0001339
	0.47	-0.0001538	-0.0001517	-0.0001299	-0.0001337
	0.469	-0.0001536	-0.0001515	-0.0001297	-0.0001334
	0.468	-0.0001535	-0.0001511	-0.0001295	-0.0001332
	0.467	-0.0001533	-0.000151	-0.0001293	-0.0001329
	0.466	-0.0001531	-0.0001506	-0.0001291	-0.0001327
	0.465	-0.0001528	-0.0001504	-0.0001289	-0.0001325
	0.464	-0.0001526	-0.0001502	-0.0001286	-0.0001322
	0.463	-0.0001524	-0.0001499	-0.0001284	-0.000132
	0.462	-0.0001522	-0.0001497	-0.0001282	-0.0001318
	0.461	-0.0001519	-0.0001494	-0.000128	-0.0001316
	0.46	-0.0001518	-0.0001492	-0.0001277	-0.0001314
	0.459	-0.0001515	-0.0001489	-0.0001275	-0.0001311
	0.458	-0.0001514	-0.0001487	-0.0001273	-0.000131
	0.457	-0.0001511	-0.0001485	-0.0001272	-0.0001307
	0.456	-0.0001509	-0.0001482	-0.0001269	-0.0001305
	0.455	-0.0001507	-0.0001479	-0.0001267	-0.0001303
	0.454	-0.0001505	-0.0001476	-0.0001265	-0.0001301
	0.453	-0.0001503	-0.0001473	-0.0001264	-0.0001299
	0.452	-0.0001502	-0.000147	-0.0001262	-0.0001297
	0.451	-0.00015	-0.0001468	-0.0001259	-0.0001295
	0.45	-0.0001498	-0.0001466	-0.0001257	-0.0001292
	0.449	-0.0001496	-0.0001464	-0.0001256	-0.0001291
	0.448	-0.0001494	-0.0001461	-0.0001254	-0.0001289
	0.447	-0.0001492	-0.0001459	-0.0001251	-0.0001286
	0.446	-0.000149	-0.0001456	-0.0001249	-0.0001283
	0.445	-0.0001488	-0.0001453	-0.0001248	-0.0001281
	0.444	-0.0001487	-0.0001451	-0.0001246	-0.0001279
	0.443	-0.0001484	-0.0001449	-0.0001244	-0.0001276
	0.442	-0.0001482	-0.0001446	-0.0001243	-0.0001274
	0.441	-0.000148	-0.0001444	-0.000124	-0.0001272
	0.44	-0.0001478	-0.0001441	-0.0001238	-0.000127
	0.439	-0.0001476	-0.0001438	-0.0001235	-0.0001268
	0.438	-0.0001474	-0.0001436	-0.0001233	-0.0001266
	0.437	-0.0001471	-0.0001434	-0.0001231	-0.0001264
	0.436	-0.0001469	-0.0001431	-0.0001229	-0.0001262
	0.435	-0.0001467	-0.0001428	-0.0001227	-0.000126
	0.434	-0.0001466	-0.0001425	-0.0001225	-0.0001257
	0.433	-0.0001464	-0.0001422	-0.0001223	-0.0001255
	0.432	-0.0001462	-0.000142	-0.0001221	-0.0001253
	0.431	-0.000146	-0.0001417	-0.0001219	-0.0001251
	0.43	-0.0001458	-0.0001414	-0.0001217	-0.0001249
	0.429	-0.0001456	-0.0001412	-0.0001215	-0.0001247
	0.428	-0.0001455	-0.000141	-0.0001213	-0.0001245
	0.427	-0.0001452	-0.0001407	-0.0001211	-0.0001243
	0.426	-0.000145	-0.0001404	-0.0001209	-0.0001241
	0.425	-0.0001448	-0.0001402	-0.0001207	-0.0001238
	0.424	-0.0001447	-0.0001399	-0.0001205	-0.0001236
	0.423	-0.0001444	-0.0001397	-0.0001204	-0.0001233
	0.422	-0.0001443	-0.0001394	-0.0001202	-0.000123
	0.421	-0.0001441	-0.0001391	-0.00012	-0.0001228
	0.42	-0.0001439	-0.0001389	-0.0001198	-0.0001227
	0.419	-0.0001437	-0.0001386	-0.0001195	-0.0001225
	0.418	-0.0001434	-0.0001383	-0.0001194	-0.0001222
	0.417	-0.0001432	-0.000138	-0.0001191	-0.000122
	0.416	-0.0001431	-0.0001376	-0.0001189	-0.0001219
	0.415	-0.0001428	-0.0001373	-0.0001188	-0.0001216
	0.414	-0.0001426	-0.000137	-0.0001184	-0.0001214
	0.413	-0.0001423	-0.0001368	-0.0001181	-0.0001212
	0.412	-0.0001422	-0.0001365	-0.0001179	-0.0001209
	0.411	-0.0001419	-0.0001362	-0.0001177	-0.0001208
	0.41	-0.0001417	-0.0001359	-0.0001175	-0.0001206
	0.409	-0.0001415	-0.0001357	-0.0001172	-0.0001203
	0.408	-0.0001413	-0.0001354	-0.0001171	-0.0001201
	0.407	-0.0001411	-0.0001351	-0.0001169	-0.0001199
	0.406	-0.0001409	-0.0001348	-0.0001167	-0.0001196
	0.405	-0.0001407	-0.0001346	-0.0001164	-0.0001195
	0.404	-0.0001405	-0.0001342	-0.0001163	-0.0001192
	0.403	-0.0001403	-0.0001339	-0.0001161	-0.0001189
	0.402	-0.0001401	-0.0001336	-0.0001158	-0.0001187
	0.401	-0.0001399	-0.0001333	-0.0001156	-0.0001183
	0.4	-0.0001397	-0.0001329	-0.0001154	-0.0001181
	0.399	-0.0001394	-0.0001326	-0.0001152	-0.0001178
	0.398	-0.0001393	-0.0001323	-0.0001149	-0.0001176
	0.397	-0.000139	-0.0001319	-0.0001147	-0.0001173
	0.396	-0.0001388	-0.0001316	-0.0001146	-0.0001171
	0.395	-0.0001386	-0.0001313	-0.0001143	-0.0001169
	0.394	-0.0001383	-0.0001309	-0.0001141	-0.0001167
	0.393	-0.000138	-0.0001307	-0.0001138	-0.0001164
	0.392	-0.0001378	-0.0001303	-0.0001135	-0.0001162
	0.391	-0.0001374	-0.00013	-0.0001132	-0.0001159
	0.39	-0.0001372	-0.0001296	-0.000113	-0.0001157
	0.389	-0.000137	-0.0001293	-0.0001128	-0.0001154
	0.388	-0.0001367	-0.000129	-0.0001124	-0.0001152
	0.387	-0.0001365	-0.0001286	-0.0001123	-0.0001149
	0.386	-0.0001362	-0.0001281	-0.000112	-0.0001147
	0.385	-0.000136	-0.0001277	-0.0001117	-0.0001145
	0.384	-0.0001358	-0.0001273	-0.0001115	-0.0001142
	0.383	-0.0001355	-0.000127	-0.0001112	-0.0001138
	0.382	-0.0001352	-0.0001266	-0.000111	-0.0001135
	0.381	-0.000135	-0.0001262	-0.0001107	-0.0001132
	0.38	-0.0001347	-0.0001258	-0.0001105	-0.0001129
	0.379	-0.0001344	-0.0001255	-0.0001102	-0.0001127
	0.378	-0.0001342	-0.000125	-0.0001099	-0.0001124
	0.377	-0.0001339	-0.0001246	-0.0001097	-0.0001121
	0.376	-0.0001336	-0.0001242	-0.0001094	-0.0001118
	0.375	-0.0001332	-0.0001237	-0.000109	-0.0001115
	0.374	-0.000133	-0.0001232	-0.0001086	-0.0001112
	0.373	-0.0001326	-0.0001228	-0.0001083	-0.000111
	0.372	-0.0001323	-0.0001223	-0.0001081	-0.0001107
	0.371	-0.000132	-0.0001219	-0.0001078	-0.0001103
	0.37	-0.0001317	-0.0001214	-0.0001074	-0.00011
	0.369	-0.0001313	-0.000121	-0.0001072	-0.0001097
	0.368	-0.000131	-0.0001205	-0.0001068	-0.0001094
	0.367	-0.0001307	-0.00012	-0.0001066	-0.000109
	0.366	-0.0001304	-0.0001196	-0.0001062	-0.0001086
	0.365	-0.00013	-0.000119	-0.0001059	-0.0001082
	0.364	-0.0001297	-0.0001184	-0.0001056	-0.0001079
	0.363	-0.0001293	-0.0001177	-0.0001052	-0.0001076
	0.362	-0.0001289	-0.0001172	-0.0001048	-0.0001072
	0.361	-0.0001284	-0.0001168	-0.0001045	-0.0001069
	0.36	-0.000128	-0.0001162	-0.000104	-0.0001065
	0.359	-0.0001275	-0.0001157	-0.0001036	-0.0001062
	0.358	-0.0001272	-0.0001151	-0.0001033	-0.0001058
	0.357	-0.0001267	-0.0001146	-0.0001028	-0.0001054
	0.356	-0.0001264	-0.0001139	-0.0001024	-0.000105
	0.355	-0.0001259	-0.0001132	-0.0001021	-0.0001046
	0.354	-0.0001255	-0.0001125	-0.0001017	-0.0001041
	0.353	-0.000125	-0.0001119	-0.0001013	-0.0001037
	0.352	-0.0001246	-0.0001113	-0.0001009	-0.0001032
	0.351	-0.0001241	-0.0001107	-0.0001005	-0.0001028
	0.35	-0.0001235	-0.00011	-0.0001001	-0.0001024
	0.349	-0.0001229	-0.0001093	-9.968e-05	-0.000102
	0.348	-0.0001224	-0.0001085	-9.917e-05	-0.0001015
	0.347	-0.0001219	-0.0001078	-9.86e-05	-0.000101
	0.346	-0.0001213	-0.0001071	-9.813e-05	-0.0001006
	0.345	-0.0001208	-0.0001064	-9.762e-05	-0.0001001
	0.344	-0.0001202	-0.0001056	-9.716e-05	-9.973e-05
	0.343	-0.0001196	-0.0001048	-9.665e-05	-9.918e-05
	0.342	-0.000119	-0.000104	-9.616e-05	-9.862e-05
	0.341	-0.0001182	-0.0001032	-9.568e-05	-9.804e-05
	0.34	-0.0001175	-0.0001023	-9.506e-05	-9.752e-05
	0.339	-0.0001169	-0.0001016	-9.453e-05	-9.702e-05
	0.338	-0.0001162	-0.0001007	-9.393e-05	-9.645e-05
	0.337	-0.0001155	-9.989e-05	-9.331e-05	-9.596e-05
	0.336	-0.0001148	-9.898e-05	-9.269e-05	-9.535e-05
	0.335	-0.000114	-9.803e-05	-9.219e-05	-9.471e-05
	0.334	-0.0001131	-9.711e-05	-9.156e-05	-9.399e-05
	0.333	-0.0001123	-9.62e-05	-9.094e-05	-9.34e-05
	0.332	-0.0001115	-9.517e-05	-9.026e-05	-9.277e-05
	0.331	-0.0001106	-9.409e-05	-8.957e-05	-9.214e-05
	0.33	-0.0001098	-9.306e-05	-8.879e-05	-9.148e-05
	0.329	-0.0001089	-9.211e-05	-8.819e-05	-9.09e-05
	0.328	-0.0001079	-9.106e-05	-8.747e-05	-9.016e-05
	0.327	-0.000107	-9e-05	-8.679e-05	-8.946e-05
	0.326	-0.0001061	-8.879e-05	-8.61e-05	-8.866e-05
	0.325	-0.0001051	-8.778e-05	-8.529e-05	-8.798e-05
	0.324	-0.0001039	-8.661e-05	-8.456e-05	-8.727e-05
	0.323	-0.0001028	-8.545e-05	-8.371e-05	-8.655e-05
	0.322	-0.0001019	-8.42e-05	-8.295e-05	-8.572e-05
	0.321	-0.0001007	-8.295e-05	-8.217e-05	-8.496e-05
	0.32	-9.961e-05	-8.174e-05	-8.132e-05	-8.405e-05
	0.319	-9.832e-05	-8.049e-05	-8.043e-05	-8.325e-05
	0.318	-9.711e-05	-7.895e-05	-7.952e-05	-8.247e-05
	0.317	-9.579e-05	-7.771e-05	-7.855e-05	-8.157e-05
	0.316	-9.453e-05	-7.632e-05	-7.768e-05	-8.067e-05
	0.315	-9.309e-05	-7.497e-05	-7.678e-05	-7.983e-05
	0.314	-9.176e-05	-7.348e-05	-7.58e-05	-7.875e-05
	0.313	-9.037e-05	-7.219e-05	-7.49e-05	-7.786e-05
	0.312	-8.877e-05	-7.06e-05	-7.382e-05	-7.691e-05
	0.311	-8.726e-05	-6.907e-05	-7.289e-05	-7.59e-05
	0.31	-8.578e-05	-6.755e-05	-7.189e-05	-7.496e-05
	0.309	-8.414e-05	-6.606e-05	-7.085e-05	-7.395e-05
	0.308	-8.251e-05	-6.434e-05	-6.982e-05	-7.29e-05
	0.307	-8.073e-05	-6.276e-05	-6.864e-05	-7.187e-05
	0.306	-7.89e-05	-6.105e-05	-6.752e-05	-7.076e-05
	0.305	-7.713e-05	-5.926e-05	-6.642e-05	-6.959e-05
	0.304	-7.532e-05	-5.755e-05	-6.528e-05	-6.849e-05
	0.303	-7.336e-05	-5.577e-05	-6.409e-05	-6.741e-05
	0.302	-7.139e-05	-5.388e-05	-6.284e-05	-6.62e-05
	0.301	-6.925e-05	-5.205e-05	-6.165e-05	-6.501e-05
	0.3	-6.733e-05	-5.014e-05	-6.044e-05	-6.376e-05
	0.299	-6.517e-05	-4.821e-05	-5.905e-05	-6.261e-05
	0.298	-6.301e-05	-4.624e-05	-5.772e-05	-6.133e-05
	0.297	-6.082e-05	-4.426e-05	-5.646e-05	-6.009e-05
	0.296	-5.844e-05	-4.214e-05	-5.506e-05	-5.869e-05
	0.295	-5.603e-05	-4.004e-05	-5.372e-05	-5.738e-05
	0.294	-5.362e-05	-3.784e-05	-5.231e-05	-5.6e-05
	0.293	-5.115e-05	-3.569e-05	-5.095e-05	-5.46e-05
	0.292	-4.851e-05	-3.336e-05	-4.933e-05	-5.32e-05
	0.291	-4.598e-05	-3.121e-05	-4.787e-05	-5.179e-05
	0.29	-4.331e-05	-2.887e-05	-4.642e-05	-5.031e-05
	0.289	-4.052e-05	-2.651e-05	-4.482e-05	-4.879e-05
	0.288	-3.767e-05	-2.405e-05	-4.325e-05	-4.728e-05
	0.287	-3.476e-05	-2.171e-05	-4.171e-05	-4.581e-05
	0.286	-3.189e-05	-1.895e-05	-3.993e-05	-4.412e-05
	0.285	-2.867e-05	-1.652e-05	-3.82e-05	-4.249e-05
	0.284	-2.575e-05	-1.387e-05	-3.658e-05	-4.09e-05
	0.283	-2.259e-05	-1.126e-05	-3.483e-05	-3.912e-05
	0.282	-1.922e-05	-8.498e-06	-3.299e-05	-3.743e-05
	0.281	-1.591e-05	-5.668e-06	-3.124e-05	-3.572e-05
	0.28	-1.247e-05	-2.886e-06	-2.922e-05	-3.381e-05
	0.279	-8.929e-06	1.488e-07	-2.743e-05	-3.199e-05
	0.278	-5.465e-06	3.04e-06	-2.555e-05	-3.019e-05
	0.277	-2.008e-06	5.898e-06	-2.364e-05	-2.835e-05
	0.276	1.861e-06	9.084e-06	-2.163e-05	-2.649e-05
	0.275	5.708e-06	1.206e-05	-1.947e-05	-2.448e-05
	0.274	9.497e-06	1.514e-05	-1.746e-05	-2.257e-05
	0.273	1.354e-05	1.842e-05	-1.532e-05	-2.052e-05
	0.272	1.742e-05	2.156e-05	-1.323e-05	-1.843e-05
	0.271	2.152e-05	2.478e-05	-1.11e-05	-1.649e-05
	0.27	2.566e-05	2.826e-05	-8.742e-06	-1.417e-05
	0.269	2.998e-05	3.163e-05	-6.682e-06	-1.207e-05
	0.268	3.428e-05	3.507e-05	-4.233e-06	-9.799e-06
	0.267	3.882e-05	3.868e-05	-1.945e-06	-7.566e-06
	0.266	4.326e-05	4.224e-05	6.623e-07	-5.151e-06
	0.265	4.781e-05	4.576e-05	2.998e-06	-3.039e-06
	0.264	5.225e-05	4.945e-05	5.517e-06	-4.355e-07
	0.263	5.706e-05	5.307e-05	8.053e-06	1.887e-06
	0.262	6.169e-05	5.676e-05	1.059e-05	4.382e-06
	0.261	6.654e-05	6.054e-05	1.314e-05	6.745e-06
	0.26	7.147e-05	6.455e-05	1.584e-05	9.459e-06
	0.259	7.64e-05	6.839e-05	1.854e-05	1.197e-05
	0.258	8.132e-05	7.235e-05	2.122e-05	1.454e-05
	0.257	8.661e-05	7.646e-05	2.404e-05	1.723e-05
	0.256	9.178e-05	8.05e-05	2.697e-05	1.995e-05
	0.255	9.715e-05	8.461e-05	2.974e-05	2.268e-05
	0.254	0.0001026	8.892e-05	3.279e-05	2.554e-05
	0.253	0.0001081	9.322e-05	3.573e-05	2.841e-05
	0.252	0.0001135	9.745e-05	3.872e-05	3.125e-05
	0.251	0.0001191	0.0001018	4.178e-05	3.408e-05
	0.25	0.0001246	0.0001062	4.489e-05	3.707e-05
	0.249	0.0001303	0.0001105	4.802e-05	4.001e-05
	0.248	0.0001361	0.0001151	5.108e-05	4.316e-05
	0.247	0.000142	0.0001197	5.429e-05	4.625e-05
	0.246	0.0001476	0.0001241	5.763e-05	4.927e-05
	0.245	0.0001535	0.0001286	6.079e-05	5.224e-05
	0.244	0.0001594	0.0001334	6.432e-05	5.554e-05
	0.243	0.0001656	0.0001382	6.765e-05	5.875e-05
	0.242	0.0001715	0.0001429	7.113e-05	6.206e-05
	0.241	0.0001779	0.0001477	7.462e-05	6.543e-05
	0.24	0.0001839	0.0001525	7.813e-05	6.883e-05
	0.239	0.0001901	0.0001571	8.159e-05	7.212e-05
	0.238	0.0001965	0.0001621	8.529e-05	7.562e-05
	0.237	0.0002029	0.0001671	8.896e-05	7.904e-05
	0.236	0.000209	0.000172	9.255e-05	8.253e-05
	0.235	0.0002156	0.000177	9.628e-05	8.605e-05
	0.234	0.000222	0.000182	0.0001001	8.973e-05
	0.233	0.0002283	0.000187	0.0001038	9.321e-05
	0.232	0.0002348	0.0001921	0.0001077	9.693e-05
	0.231	0.0002414	0.0001971	0.0001115	0.0001006
	0.23	0.000248	0.0002023	0.0001155	0.0001043
	0.229	0.0002546	0.0002074	0.0001194	0.0001081
	0.228	0.0002612	0.0002127	0.0001235	0.0001119
	0.227	0.0002679	0.0002178	0.0001274	0.0001156
	0.226	0.0002743	0.0002229	0.0001314	0.0001194
	0.225	0.0002811	0.0002282	0.0001354	0.0001233
	0.224	0.0002876	0.0002334	0.0001395	0.0001272
	0.223	0.0002941	0.0002385	0.0001435	0.000131
	0.222	0.000301	0.0002438	0.0001476	0.0001349
	0.221	0.0003076	0.000249	0.0001518	0.0001388
	0.22	0.0003138	0.0002541	0.0001557	0.0001428
	0.219	0.0003205	0.0002592	0.0001599	0.0001466
	0.218	0.0003272	0.0002645	0.000164	0.0001507
	0.217	0.0003337	0.0002696	0.0001681	0.0001544
	0.216	0.0003403	0.0002748	0.0001724	0.0001584
	0.215	0.000347	0.00028	0.0001766	0.0001624
	0.214	0.0003534	0.000285	0.0001807	0.0001664
	0.213	0.0003598	0.0002901	0.0001848	0.0001703
	0.212	0.0003663	0.0002953	0.0001891	0.0001743
	0.211	0.0003727	0.0003003	0.0001932	0.0001782
	0.21	0.0003789	0.0003053	0.0001974	0.0001822
	0.209	0.0003854	0.0003103	0.0002017	0.0001862
	0.208	0.0003917	0.0003151	0.0002058	0.0001902
	0.207	0.0003978	0.0003199	0.0002098	0.000194
	0.206	0.000404	0.0003249	0.0002141	0.000198
	0.205	0.0004103	0.0003297	0.0002182	0.0002021
	0.204	0.0004162	0.0003345	0.0002223	0.0002059
	0.203	0.0004222	0.0003392	0.0002263	0.0002097
	0.202	0.0004281	0.000344	0.0002305	0.0002137
	0.201	0.0004339	0.0003486	0.0002344	0.0002173
	0.2	0.0004397	0.0003532	0.0002385	0.0002213
	0.199	0.0004454	0.0003578	0.0002424	0.0002251
	0.198	0.0004509	0.0003623	0.0002464	0.0002289
	0.197	0.0004564	0.0003666	0.0002502	0.0002325
	0.196	0.0004619	0.0003711	0.0002543	0.0002363
	0.195	0.0004672	0.0003753	0.0002581	0.0002399
	0.194	0.0004722	0.0003795	0.0002619	0.0002436
	0.193	0.0004775	0.0003837	0.0002657	0.0002472
	0.192	0.0004826	0.0003878	0.0002694	0.0002507
	0.191	0.0004876	0.0003918	0.0002731	0.0002543
	0.19	0.0004925	0.0003958	0.0002769	0.0002578
	0.189	0.0004973	0.0003997	0.0002804	0.0002612
	0.188	0.0005018	0.0004032	0.0002839	0.0002645
	0.187	0.0005063	0.0004069	0.0002873	0.0002678
	0.186	0.0005106	0.0004106	0.0002907	0.0002711
	0.185	0.0005148	0.0004139	0.0002939	0.0002742
	0.184	0.0005189	0.0004173	0.0002973	0.0002775
	0.183	0.0005229	0.0004206	0.0003006	0.0002805
	0.182	0.0005266	0.0004236	0.0003036	0.0002835
	0.181	0.0005301	0.0004265	0.0003067	0.0002864
	0.18	0.0005337	0.0004297	0.0003097	0.0002893
	0.179	0.0005373	0.0004324	0.0003125	0.0002922
	0.178	0.0005405	0.0004353	0.0003153	0.000295
	0.177	0.0005436	0.000438	0.0003181	0.0002977
	0.176	0.0005466	0.0004405	0.0003208	0.0003003
	0.175	0.0005493	0.0004427	0.0003234	0.0003027
	0.174	0.0005519	0.0004451	0.0003259	0.0003052
	0.173	0.0005543	0.0004472	0.0003284	0.0003076
	0.172	0.0005566	0.0004493	0.0003307	0.0003099
	0.171	0.0005587	0.0004512	0.000333	0.0003118
	0.17	0.0005607	0.0004532	0.0003352	0.000314
	0.169	0.0005624	0.0004546	0.0003372	0.0003159
	0.168	0.0005639	0.0004562	0.0003393	0.0003179
	0.167	0.0005656	0.0004577	0.0003412	0.0003197
	0.166	0.0005668	0.000459	0.000343	0.0003216
	0.165	0.0005679	0.0004601	0.0003446	0.0003232
	0.164	0.0005688	0.0004613	0.0003465	0.0003249
	0.163	0.0005696	0.0004622	0.0003479	0.0003263
	0.162	0.0005701	0.000463	0.0003494	0.0003277
	0.161	0.0005707	0.0004638	0.0003509	0.0003291
	0.16	0.0005709	0.0004645	0.0003521	0.0003304
	0.159	0.000571	0.0004649	0.0003533	0.0003316
	0.158	0.0005709	0.0004653	0.0003545	0.0003328
	0.157	0.0005708	0.0004656	0.0003556	0.0003337
	0.156	0.0005703	0.0004658	0.0003565	0.0003347
	0.155	0.0005698	0.0004658	0.0003574	0.0003356
	0.154	0.0005691	0.0004659	0.0003582	0.0003365
	0.153	0.0005682	0.0004657	0.0003589	0.0003372
	0.152	0.0005673	0.0004655	0.0003596	0.0003379
	0.151	0.0005663	0.0004652	0.0003603	0.0003384
	0.15	0.0005649	0.0004647	0.0003607	0.0003389
	0.149	0.0005634	0.0004641	0.0003611	0.0003393
	0.148	0.000562	0.0004636	0.0003615	0.0003397
	0.147	0.0005603	0.0004628	0.0003617	0.00034
	0.146	0.0005584	0.000462	0.0003619	0.0003403
	0.145	0.0005567	0.000461	0.0003621	0.0003404
	0.144	0.0005545	0.0004601	0.0003621	0.0003406
	0.143	0.0005525	0.000459	0.000362	0.0003406
	0.142	0.0005503	0.0004581	0.000362	0.0003408
	0.141	0.0005481	0.0004568	0.0003619	0.0003406
	0.14	0.0005455	0.0004556	0.0003617	0.0003405
	0.139	0.0005431	0.0004543	0.0003615	0.0003403
	0.138	0.0005405	0.0004529	0.0003612	0.0003401
	0.137	0.0005378	0.0004513	0.0003608	0.0003398
	0.136	0.0005351	0.00045	0.0003604	0.0003395
	0.135	0.0005323	0.0004484	0.00036	0.0003391
	0.134	0.0005293	0.0004467	0.0003594	0.0003386
	0.133	0.0005264	0.0004451	0.0003587	0.0003381
	0.132	0.0005234	0.0004434	0.0003582	0.0003377
	0.131	0.0005204	0.0004416	0.0003576	0.0003371
	0.13	0.0005172	0.0004399	0.0003569	0.0003365
	0.129	0.0005142	0.0004381	0.0003562	0.0003358
	0.128	0.0005111	0.0004363	0.0003554	0.0003352
	0.127	0.0005079	0.0004345	0.0003545	0.0003344
	0.126	0.0005048	0.0004326	0.0003538	0.0003337
	0.125	0.0005016	0.0004307	0.000353	0.000333
	0.124	0.0004983	0.0004288	0.0003521	0.0003322
	0.123	0.0004951	0.0004268	0.0003512	0.0003314
	0.122	0.0004918	0.0004249	0.0003502	0.0003305
	0.121	0.0004885	0.0004227	0.0003491	0.0003296
	0.12	0.0004852	0.0004209	0.0003482	0.0003287
	0.119	0.000482	0.0004188	0.0003472	0.0003278
	0.118	0.0004787	0.0004168	0.0003461	0.0003269
	0.117	0.0004754	0.0004147	0.000345	0.0003258
	0.116	0.0004722	0.0004126	0.0003439	0.0003249
	0.115	0.000469	0.0004107	0.0003428	0.0003239
	0.114	0.0004658	0.0004086	0.0003417	0.000323
	0.113	0.0004628	0.0004067	0.0003407	0.0003219
	0.112	0.0004595	0.0004045	0.0003394	0.0003208
	0.111	0.0004563	0.0004025	0.0003384	0.0003198
	0.11	0.0004531	0.0004005	0.0003373	0.0003187
	0.109	0.00045	0.0003984	0.000336	0.0003177
	0.108	0.0004468	0.0003964	0.0003347	0.0003167
	0.107	0.0004439	0.0003944	0.0003336	0.0003155
	0.106	0.0004407	0.0003924	0.0003325	0.0003145
	0.105	0.0004377	0.0003903	0.0003312	0.0003133
	0.104	0.0004347	0.0003882	0.00033	0.0003122
	0.103	0.0004317	0.0003862	0.0003288	0.0003112
	0.102	0.0004288	0.0003843	0.0003277	0.0003103
	0.101	0.0004259	0.0003823	0.0003264	0.0003091
	0.1	0.000423	0.0003804	0.0003252	0.000308
	0.099	0.0004201	0.0003783	0.0003241	0.0003069
	0.098	0.0004173	0.0003764	0.0003229	0.0003058
	0.097	0.0004145	0.0003745	0.0003216	0.0003047
	0.096	0.0004117	0.0003726	0.0003203	0.0003036
	0.095	0.000409	0.0003707	0.0003191	0.0003025
	0.094	0.0004063	0.0003688	0.000318	0.0003014
	0.093	0.0004036	0.0003669	0.0003168	0.0003003
	0.092	0.000401	0.0003651	0.0003156	0.0002991
	0.091	0.0003984	0.0003632	0.0003144	0.000298
	0.09	0.0003958	0.0003614	0.0003132	0.000297
	0.089	0.0003933	0.0003595	0.000312	0.0002958
	0.088	0.0003907	0.0003578	0.0003109	0.0002948
	0.087	0.0003882	0.0003561	0.0003098	0.0002937
	0.086	0.0003858	0.0003542	0.0003086	0.0002926
	0.085	0.0003834	0.0003525	0.0003075	0.0002915
	0.084	0.000381	0.0003508	0.0003063	0.0002905
	0.083	0.0003786	0.0003489	0.0003051	0.0002893
	0.082	0.0003763	0.0003473	0.000304	0.0002883
	0.081	0.000374	0.0003456	0.0003028	0.0002873
	0.08	0.0003717	0.0003439	0.0003017	0.0002862
	0.079	0.0003695	0.0003423	0.0003005	0.0002851
	0.078	0.0003673	0.0003406	0.0002994	0.000284
	0.077	0.0003652	0.000339	0.0002983	0.0002831
	0.076	0.000363	0.0003375	0.0002973	0.0002821
	0.075	0.0003609	0.0003358	0.0002961	0.000281
	0.074	0.0003587	0.0003342	0.0002951	0.00028
	0.073	0.0003567	0.0003327	0.000294	0.0002789
	0.072	0.0003546	0.0003312	0.0002929	0.0002781
	0.071	0.0003527	0.0003296	0.0002918	0.000277
	0.07	0.0003507	0.0003282	0.0002907	0.0002759
	0.069	0.0003486	0.0003266	0.0002896	0.0002749
	0.068	0.0003468	0.0003251	0.0002886	0.000274
	0.067	0.0003449	0.0003236	0.0002875	0.0002731
	0.066	0.000343	0.0003222	0.0002865	0.0002721
	0.065	0.0003412	0.0003207	0.0002854	0.0002711
	0.064	0.0003392	0.0003194	0.0002844	0.0002701
	0.063	0.0003375	0.000318	0.0002834	0.0002692
	0.062	0.0003357	0.0003165	0.0002824	0.0002683
	0.061	0.0003339	0.0003151	0.0002814	0.0002674
	0.06	0.0003322	0.0003138	0.0002803	0.0002664
	0.059	0.0003304	0.0003124	0.0002794	0.0002655
	0.058	0.0003287	0.0003111	0.0002785	0.0002646
	0.057	0.0003271	0.00031	0.0002775	0.0002637
	0.056	0.0003253	0.0003087	0.0002765	0.0002628
	0.055	0.0003238	0.0003074	0.0002756	0.0002619
	0.054	0.0003222	0.0003061	0.0002747	0.0002609
	0.053	0.0003205	0.0003048	0.0002737	0.0002601
	0.052	0.000319	0.0003035	0.0002728	0.0002593
	0.051	0.0003175	0.0003023	0.0002719	0.0002584
	0.05	0.0003158	0.0003011	0.0002709	0.0002576
	0.049	0.0003144	0.0002998	0.00027	0.0002566
	0.048	0.0003129	0.0002986	0.0002692	0.0002558
	0.047	0.0003114	0.0002975	0.0002683	0.000255
	0.046	0.0003101	0.0002963	0.0002674	0.0002542
	0.045	0.0003087	0.0002951	0.0002664	0.0002534
	0.044	0.0003072	0.0002939	0.0002656	0.0002526
	0.043	0.0003059	0.0002927	0.0002647	0.0002517
	0.042	0.0003044	0.0002917	0.0002639	0.0002509
	0.041	0.0003031	0.0002905	0.0002631	0.0002501
	0.04	0.0003017	0.0002893	0.0002622	0.0002494
	0.039	0.0003004	0.0002882	0.0002613	0.0002486
	0.038	0.000299	0.0002872	0.0002605	0.0002478
	0.037	0.0002977	0.0002861	0.0002597	0.0002469
	0.036	0.0002965	0.000285	0.0002589	0.0002462
	0.035	0.0002951	0.0002839	0.0002581	0.0002454
	0.034	0.0002939	0.0002829	0.0002573	0.0002447
	0.033	0.0002927	0.0002818	0.0002564	0.000244
	0.032	0.0002914	0.0002807	0.0002557	0.0002433
	0.031	0.0002902	0.0002797	0.0002549	0.0002424
	0.03	0.0002889	0.0002787	0.0002542	0.0002417
	0.029	0.0002877	0.0002777	0.0002534	0.000241
	0.028	0.0002866	0.0002767	0.0002526	0.0002403
	0.027	0.0002854	0.0002757	0.0002517	0.0002396
	0.026	0.0002842	0.0002748	0.000251	0.000239
	0.025	0.000283	0.0002738	0.0002503	0.0002382
	0.024	0.000282	0.0002729	0.0002496	0.0002374
	0.023	0.0002808	0.0002719	0.0002489	0.0002367
	0.022	0.0002797	0.0002709	0.0002481	0.0002361
	0.021	0.0002787	0.0002699	0.0002473	0.0002354
	0.02	0.0002776	0.0002691	0.0002466	0.0002347
	0.019	0.0002765	0.0002681	0.0002459	0.0002341
	0.018	0.0002753	0.0002673	0.0002452	0.0002334
	0.017	0.0002743	0.0002663	0.0002445	0.0002328
	0.016	0.0002733	0.0002654	0.0002439	0.000232
	0.015	0.0002723	0.0002646	0.0002431	0.0002314
	0.014	0.0002712	0.0002637	0.0002424	0.0002308
	0.013	0.0002702	0.0002628	0.0002416	0.0002301
	0.012	0.0002692	0.0002619	0.000241	0.0002295
	0.011	0.0002682	0.0002611	0.0002404	0.0002289
	0.01	0.0002672	0.0002602	0.0002397	0.0002282
	0.009	0.0002661	0.0002594	0.0002391	0.0002275
	0.008	0.0002653	0.0002586	0.0002384	0.0002269
	0.007	0.0002643	0.0002578	0.0002377	0.0002263
	0.006	0.0002634	0.0002569	0.000237	0.0002258
	0.005	0.0002625	0.0002561	0.0002364	0.0002251
	0.004	0.0002615	0.0002553	0.0002358	0.0002246
	0.003	0.0002606	0.0002545	0.0002352	0.000224
	0.002	0.0002597	0.0002538	0.0002346	0.0002234
	0.001	0.0002588	0.0002529	0.0002339	0.0002227
	0	0.000258	0.0002521	0.0002333	0.0002221
	-0.001	0.000257	0.0002513	0.0002326	0.0002215
	-0.002	0.0002561	0.0002506	0.000232	0.000221
	-0.003	0.0002553	0.0002499	0.0002315	0.0002204
	-0.004	0.0002545	0.0002491	0.0002308	0.0002198
	-0.005	0.0002536	0.0002484	0.0002302	0.0002193
	-0.006	0.0002528	0.0002476	0.0002297	0.0002187
	-0.007	0.0002518	0.0002467	0.0002291	0.0002181
	-0.008	0.000251	0.0002461	0.0002285	0.0002176
	-0.009	0.0002502	0.0002453	0.0002279	0.000217
	-0.01	0.0002494	0.0002447	0.0002272	0.0002165
	-0.011	0.0002487	0.000244	0.0002267	0.000216
	-0.012	0.0002478	0.0002433	0.0002262	0.0002154
	-0.013	0.000247	0.0002425	0.0002257	0.0002149
	-0.014	0.0002462	0.0002418	0.0002251	0.0002143
	-0.015	0.0002454	0.0002412	0.0002246	0.0002138
	-0.016	0.0002447	0.0002405	0.0002239	0.0002132
	-0.017	0.000244	0.0002398	0.0002234	0.0002127
	-0.018	0.0002432	0.0002392	0.0002229	0.0002122
	-0.019	0.0002424	0.0002385	0.0002223	0.0002118
	-0.02	0.0002416	0.0002377	0.0002218	0.0002112
	-0.021	0.0002409	0.0002371	0.0002213	0.0002108
	-0.022	0.0002402	0.0002364	0.0002207	0.0002102
	-0.023	0.0002395	0.0002358	0.0002203	0.0002097
	-0.024	0.0002388	0.0002352	0.0002197	0.0002092
	-0.025	0.000238	0.0002346	0.0002191	0.0002087
	-0.026	0.0002372	0.000234	0.0002186	0.0002082
	-0.027	0.0002366	0.0002333	0.0002181	0.0002077
	-0.028	0.0002359	0.0002327	0.0002175	0.0002073
	-0.029	0.0002353	0.000232	0.000217	0.0002067
	-0.03	0.0002346	0.0002314	0.0002165	0.0002064
	-0.031	0.0002339	0.0002307	0.000216	0.0002058
	-0.032	0.0002332	0.0002302	0.0002155	0.0002054
	-0.033	0.0002324	0.0002296	0.000215	0.0002048
	-0.034	0.0002318	0.0002289	0.0002145	0.0002044
	-0.035	0.0002312	0.0002283	0.000214	0.0002039
	-0.036	0.0002305	0.0002277	0.0002135	0.0002035
	-0.037	0.0002298	0.0002271	0.0002131	0.000203
	-0.038	0.0002293	0.0002265	0.0002126	0.0002026
	-0.039	0.0002285	0.000226	0.0002121	0.0002021
	-0.04	0.0002279	0.0002255	0.0002116	0.0002017
	-0.041	0.0002272	0.0002249	0.0002112	0.0002013
	-0.042	0.0002267	0.0002243	0.0002107	0.0002008
	-0.043	0.0002261	0.0002237	0.0002102	0.0002003
	-0.044	0.0002255	0.0002232	0.0002097	0.0001999
	-0.045	0.0002249	0.0002226	0.0002093	0.0001994
	-0.046	0.0002242	0.000222	0.0002088	0.000199
	-0.047	0.0002236	0.0002215	0.0002083	0.0001986
	-0.048	0.000223	0.000221	0.0002078	0.0001981
	-0.049	0.0002224	0.0002205	0.0002074	0.0001977
	-0.05	0.0002218	0.0002198	0.000207	0.0001973
	-0.051	0.0002213	0.0002193	0.0002065	0.0001969
	-0.052	0.0002207	0.0002188	0.0002061	0.0001965
	-0.053	0.0002202	0.0002182	0.0002057	0.000196
	-0.054	0.0002195	0.0002177	0.0002052	0.0001956
	-0.055	0.0002189	0.0002172	0.0002048	0.0001952
	-0.056	0.0002183	0.0002167	0.0002043	0.0001948
	-0.057	0.0002178	0.0002162	0.0002039	0.0001944
	-0.058	0.0002172	0.0002157	0.0002035	0.0001939
	-0.059	0.0002167	0.0002151	0.000203	0.0001935
	-0.06	0.0002162	0.0002146	0.0002026	0.0001931
	-0.061	0.0002157	0.0002142	0.0002022	0.0001928
	-0.062	0.0002151	0.0002136	0.0002017	0.0001923
	-0.063	0.0002146	0.0002132	0.0002013	0.000192
	-0.064	0.000214	0.0002126	0.0002009	0.0001916
	-0.065	0.0002135	0.0002122	0.0002005	0.0001912
	-0.066	0.0002129	0.0002117	0.0002001	0.0001908
	-0.067	0.0002124	0.0002112	0.0001997	0.0001903
	-0.068	0.0002119	0.0002107	0.0001994	0.00019
	-0.069	0.0002114	0.0002102	0.0001989	0.0001896
	-0.07	0.0002109	0.0002097	0.0001985	0.0001892
	-0.071	0.0002104	0.0002092	0.0001981	0.0001888
	-0.072	0.0002098	0.0002088	0.0001977	0.0001884
	-0.073	0.0002094	0.0002082	0.0001974	0.0001881
	-0.074	0.0002089	0.0002078	0.0001969	0.0001877
	-0.075	0.0002084	0.0002073	0.0001966	0.0001874
	-0.076	0.0002078	0.0002069	0.0001962	0.000187
	-0.077	0.0002074	0.0002064	0.0001958	0.0001867
	-0.078	0.0002069	0.000206	0.0001954	0.0001862
	-0.079	0.0002064	0.0002055	0.0001951	0.0001858
	-0.08	0.000206	0.0002051	0.0001946	0.0001856
	-0.081	0.0002055	0.0002046	0.0001943	0.0001852
	-0.082	0.000205	0.0002042	0.0001938	0.0001849
	-0.083	0.0002045	0.0002037	0.0001935	0.0001845
	-0.084	0.0002041	0.0002033	0.0001931	0.0001841
	-0.085	0.0002036	0.0002028	0.0001927	0.0001838
	-0.086	0.0002031	0.0002024	0.0001924	0.0001834
	-0.087	0.0002026	0.000202	0.0001921	0.0001831
	-0.088	0.0002022	0.0002016	0.0001916	0.0001827
	-0.089	0.0002017	0.0002012	0.0001913	0.0001824
	-0.09	0.0002014	0.0002007	0.000191	0.000182
	-0.091	0.0002009	0.0002003	0.0001905	0.0001817
	-0.092	0.0002004	0.0001998	0.0001902	0.0001813
	-0.093	0.0002	0.0001995	0.0001899	0.000181
	-0.094	0.0001996	0.0001991	0.0001895	0.0001806
	-0.095	0.0001991	0.0001986	0.0001892	0.0001804
	-0.096	0.0001987	0.0001982	0.0001888	0.00018
	-0.097	0.0001982	0.0001978	0.0001884	0.0001797
	-0.098	0.0001978	0.0001974	0.0001881	0.0001793
	-0.099	0.0001974	0.000197	0.0001877	0.000179
	-0.1	0.000197	0.0001966	0.0001875	0.0001787
	-0.101	0.0001966	0.0001962	0.0001871	0.0001784
	-0.102	0.0001962	0.0001958	0.0001867	0.0001781
	-0.103	0.0001957	0.0001954	0.0001864	0.0001776
	-0.104	0.0001953	0.000195	0.0001861	0.0001774
	-0.105	0.0001949	0.0001945	0.0001857	0.0001771
	-0.106	0.0001945	0.0001942	0.0001854	0.0001767
	-0.107	0.0001941	0.0001938	0.0001851	0.0001764
	-0.108	0.0001937	0.0001934	0.0001847	0.0001761
	-0.109	0.0001933	0.000193	0.0001844	0.0001758
	-0.11	0.0001928	0.0001926	0.0001841	0.0001755
	-0.111	0.0001925	0.0001923	0.0001837	0.0001752
	-0.112	0.0001921	0.0001919	0.0001834	0.0001749
	-0.113	0.0001917	0.0001916	0.0001831	0.0001745
	-0.114	0.0001913	0.0001911	0.0001828	0.0001743
	-0.115	0.0001908	0.0001907	0.0001825	0.0001739
	-0.116	0.0001905	0.0001904	0.0001821	0.0001737
	-0.117	0.0001902	0.00019	0.0001818	0.0001734
	-0.118	0.0001898	0.0001896	0.0001815	0.0001731
	-0.119	0.0001894	0.0001893	0.0001812	0.0001728
	-0.12	0.000189	0.0001889	0.0001809	0.0001724
	-0.121	0.0001886	0.0001885	0.0001806	0.0001722
	-0.122	0.0001882	0.0001882	0.0001803	0.0001718
	-0.123	0.0001879	0.0001878	0.00018	0.0001716
	-0.124	0.0001875	0.0001874	0.0001797	0.0001713
	-0.125	0.0001872	0.0001871	0.0001794	0.000171
	-0.126	0.0001869	0.0001868	0.0001791	0.0001708
	-0.127	0.0001865	0.0001864	0.0001787	0.0001705
	-0.128	0.0001861	0.0001861	0.0001785	0.0001702
	-0.129	0.0001858	0.0001858	0.0001782	0.0001699
	-0.13	0.0001854	0.0001854	0.0001779	0.0001696
	-0.131	0.000185	0.000185	0.0001776	0.0001693
	-0.132	0.0001847	0.0001847	0.0001773	0.000169
	-0.133	0.0001844	0.0001844	0.000177	0.0001687
	-0.134	0.000184	0.000184	0.0001767	0.0001684
	-0.135	0.0001837	0.0001837	0.0001764	0.0001682
	-0.136	0.0001833	0.0001833	0.0001761	0.0001679
	-0.137	0.000183	0.000183	0.0001759	0.0001676
	-0.138	0.0001827	0.0001827	0.0001756	0.0001673
	-0.139	0.0001823	0.0001824	0.0001753	0.0001671
	-0.14	0.000182	0.000182	0.000175	0.0001669
	-0.141	0.0001816	0.0001817	0.0001747	0.0001666
	-0.142	0.0001813	0.0001814	0.0001744	0.0001663
	-0.143	0.000181	0.0001811	0.0001741	0.0001661
	-0.144	0.0001806	0.0001808	0.0001739	0.0001658
	-0.145	0.0001804	0.0001804	0.0001736	0.0001656
	-0.146	0.00018	0.0001801	0.0001733	0.0001653
	-0.147	0.0001797	0.0001798	0.0001731	0.000165
	-0.148	0.0001794	0.0001795	0.0001728	0.0001647
	-0.149	0.000179	0.0001792	0.0001726	0.0001645
	-0.15	0.0001787	0.0001789	0.0001722	0.0001643
	-0.151	0.0001784	0.0001785	0.000172	0.000164
	-0.152	0.0001781	0.0001783	0.0001717	0.0001637
	-0.153	0.0001778	0.000178	0.0001714	0.0001635
	-0.154	0.0001775	0.0001777	0.0001712	0.0001632
	-0.155	0.0001772	0.0001774	0.0001709	0.0001629
	-0.156	0.0001769	0.000177	0.0001706	0.0001626
	-0.157	0.0001765	0.0001767	0.0001704	0.0001624
	-0.158	0.0001762	0.0001765	0.0001701	0.0001622
	-0.159	0.000176	0.0001762	0.0001699	0.0001619
	-0.16	0.0001757	0.0001759	0.0001696	0.0001617
	-0.161	0.0001754	0.0001756	0.0001693	0.0001614
	-0.162	0.000175	0.0001753	0.000169	0.0001612
	-0.163	0.0001748	0.000175	0.0001688	0.000161
	-0.164	0.0001745	0.0001747	0.0001685	0.0001607
	-0.165	0.0001742	0.0001744	0.0001683	0.0001604
	-0.166	0.0001739	0.0001741	0.0001681	0.0001602
	-0.167	0.0001736	0.0001738	0.0001678	0.00016
	-0.168	0.0001733	0.0001736	0.0001675	0.0001597
	-0.169	0.000173	0.0001733	0.0001673	0.0001595
	-0.17	0.0001728	0.000173	0.000167	0.0001592
	-0.171	0.0001725	0.0001727	0.0001668	0.000159
	-0.172	0.0001722	0.0001725	0.0001666	0.0001588
	-0.173	0.0001719	0.0001722	0.0001663	0.0001585
	-0.174	0.0001716	0.0001719	0.0001661	0.0001583
	-0.175	0.0001713	0.0001716	0.0001659	0.000158
	-0.176	0.0001711	0.0001714	0.0001656	0.0001578
	-0.177	0.0001708	0.0001711	0.0001653	0.0001576
	-0.178	0.0001705	0.0001708	0.0001651	0.0001574
	-0.179	0.0001703	0.0001705	0.0001649	0.0001571
	-0.18	0.00017	0.0001703	0.0001646	0.0001569
	-0.181	0.0001698	0.0001701	0.0001644	0.0001567
	-0.182	0.0001694	0.0001697	0.0001641	0.0001565
	-0.183	0.0001693	0.0001694	0.0001639	0.0001563
	-0.184	0.000169	0.0001692	0.0001637	0.000156
	-0.185	0.0001687	0.0001689	0.0001634	0.0001558
	-0.186	0.0001685	0.0001687	0.0001632	0.0001556
	-0.187	0.0001682	0.0001685	0.0001629	0.0001554
	-0.188	0.0001679	0.0001682	0.0001627	0.0001552
	-0.189	0.0001676	0.0001679	0.0001624	0.000155
	-0.19	0.0001674	0.0001677	0.0001623	0.0001548
	-0.191	0.0001672	0.0001674	0.000162	0.0001546
	-0.192	0.0001669	0.0001672	0.0001618	0.0001544
	-0.193	0.0001666	0.0001669	0.0001616	0.0001542
	-0.194	0.0001664	0.0001667	0.0001614	0.000154
	-0.195	0.0001661	0.0001664	0.0001612	0.0001538
	-0.196	0.0001659	0.0001661	0.0001609	0.0001536
	-0.197	0.0001656	0.0001659	0.0001607	0.0001534
	-0.198	0.0001654	0.0001657	0.0001605	0.0001532
	-0.199	0.0001652	0.0001655	0.0001603	0.000153

## Sheet: Figure 2f
curve I				curve II				curve III				curve IV
	Z' / Ω	Z'' / Ω			Z' / Ω	Z'' / Ω			Z' / Ω	Z'' / Ω			Z' / Ω	Z'' / Ω
	23.7705	1.41415			33.2878	3.60714			33.3573	10.004			33.658	10.746
	23.6558	1.41013			33.5821	3.79196			34.406	11.6806			34.5858	12.8067
	23.7266	1.51991			34.0421	4.10011			35.9058	13.8318			35.9936	15.4214
	23.5493	3.44987			34.8369	4.7452			38.0891	16.5322			37.9602	19.0087
	23.9112	3.12363			35.6129	4.99563			40.9441	19.3314			40.4999	22.7842
	24.2907	2.86343			36.5002	5.246			44.4954	22.1645			43.7314	27.176
	24.6997	2.66672			37.4752	5.47841			48.9735	25.049			48.0009	32.2681
	25.0774	2.47998			38.491	5.68625			54.2556	27.6378			53.3655	38.0146
	25.4359	2.31563			39.5577	5.87788			60.17	29.7838			59.8993	44.2228
	25.7368	2.21659			40.5287	6.09091			66.3359	31.4034			68.0623	50.9925
	26.045	2.07117			41.6122	6.27161			72.975	32.4187			77.9962	57.8121
	26.329	1.97199			42.7013	6.48007			79.7088	32.8727			89.7977	64.5472
	26.5948	1.9096			43.9032	6.74875			86.3684	32.8169			103.434	70.6179
	26.8542	1.88203			45.0188	7.07069			92.8716	32.371			119.018	75.8875
	27.1058	1.89295			46.1577	7.47438			99.0356	31.5603			135.569	79.4021
	27.3625	1.94446			47.3929	7.9996			104.823	30.5745			152.816	81.175
	27.6257	2.03624			48.6503	8.63557			110.174	29.546			170.077	81.1834
	27.9059	2.16794			49.9977	9.42231			115.139	28.6371			186.743	79.6894
	28.215	2.34296			51.4585	10.3718			119.793	27.9601			202.401	77.0613
	28.5552	2.5619			53.0597	11.5085			124.188	27.5894			216.867	73.7894
	28.9277	2.82755			54.8306	12.8616			128.436	27.5961			229.952	70.2764
	29.3474	3.14374			56.8046	14.4421			132.634	28.0398			241.905	67.0291
	29.8134	3.51253			59.0128	16.2892			136.88	28.9331			252.797	64.297
	30.3369	3.93841			61.512	18.4145			141.706	30.4016			262.831	62.359
	30.9265	4.43019			64.3227	20.8786			146.315	32.3274			272.384	61.317
	31.5951	4.99618			67.3518	23.6754			151.256	34.8288			281.521	61.4403
	32.3488	5.64051			70.9361	26.9427			156.588	37.9423			290.725	62.7022
	33.203	6.38189			74.9982	30.7067			162.437	41.7125			300.118	65.2545
	34.1144	7.20989			79.5755	35.0418			168.884	46.179			309.845	68.9628
	35.1939	8.1629			84.7912	40.0589			176.012	51.4417			320.272	74.1252
	36.4469	9.33268			90.6845	45.8721			184.073	57.6626			331.612	80.599
	37.839	10.6037			97.3396	52.6304			193.088	64.9175			344.02	88.8984
	39.3993	12.0534			104.855	60.5678			203.389	73.3602			357.806	98.6313
	41.172	13.724			113.383	69.9825			215.187	82.8455			373.266	110.146
	43.1843	15.6521			123.579	81.4065			228.915	93.6085			390.856	123.243
	45.4847	17.8125			135.162	94.6657			244.46	105.437			410.45	137.925
	48.0575	20.3523			148.779	110.246			262.099	118.478			432.588	154.364
	51.0072	23.312			165.131	128.59			282.06	132.821			457.903	171.958
	54.4167	26.7478			185.018	149.87			304.201	148.454			485.303	191.223
	58.3403	30.7705			208.659	173.897			328.567	165.56			516.957	212.145
	62.8316	35.3798			237.752	201.186			355.854	184.295			552.351	234.963
	68.1861	40.7062			270.843	232.652			385.813	205.793			591.493	260.304
	74.2469	46.9435			313.103	263.034			419.248	229.354			634.134	289.274
	81.5188	53.8397			357.281	301.602			455.611	255.479			681.772	320.87
	89.5801	61.5774			404.846	340.239			496.68	284.812			734.842	358.074
	98.2616	69.9641			461.635	378.96			541.242	321.332			795.787	398.313
	107.359	82.6034			517.604	419.259			598.282	356.53			862.946	444.914
	119.212	91.2967			607.392	459.315			655.127	396.465			1048.72	662.013
	137.944	106.956			684.118	488.793			721.68	441.853
	153.215	122.194			750.115	556.712			805.021	501.093
	--	--
	--	--
	--	--
	--	--
	--	--
	--	--
	--	--
	--	--
	--	--
	--	--
	--	--
	--	--
	--	--
	--	--
	--	--
	--	--
	--	--
	--	--
	--	--
	--	--
	--	--
	--	--
	--	--
	--	--
	--	--
	--	--
	--	--
	--	--
	--	--
	--	--

## Sheet: Figure 2g
		1	2	3	average	SD
	WENV	24	24.5	28	25.5	2.17945
	JPEV	29.4	29.8	33.1	30.7667	2.0306
	DENV	17	12.9	17.1	15.6667	2.39653
	EBV	266.2	265.6	269	266.933	1.81475

## Sheet: Figure 2h
	time / min	3e-14 M	3e-13 M	3e-12 M	3e-11 M	NTC
	0	0	0	0	0	0
	3	0.10983	0.38095	0.4469	0.7616	3.6788
	6	2.56269	6.09524	9.0232	10.7547	0.97106
	9	72.3778	72.8571	77.9102	93.6303	2.61438
	12	113.436	143.492	146.648	175.283	2.78245
	15	203.862	232.54	276.676	311.262	3.41737
	30	222.9	232.063	276.676	310.801	5.75163
	45	226.56	231.111	268.163	303.923	2.53968
	60	224.73	227.937	275.186	305.031	5.90103
	75	219.788	231.27	274.761	305.262	5.21008
	80	102.27	144.333	179.847	209.67	1.92344
	85	101.904	144.175	178.996	209.508	1.96078
	90	99.341	144.016	175.803	202.331	2.14753

## Sheet: Figure 2i
	time / min	3e-14 M	3e-13 M	3e-12 M	3e-11 M	NTC
	0	0.03661	0.12698	0.14897	0.25387	1.22627
	3	0.42712	1.01587	1.50387	1.79245	0.16184
	6	12.0447	12.0794	12.9106	15.4781	-0.1774
	9	18.4789	22.8995	22.9375	27.4213	0.3019
	12	21.9141	26.6138	33.1276	36.272	0.13383
	15	15.7057	14.8254	21.6713	22.6479	0.18363
	30	0.75661	-0.04762	-0.28375	-0.24463	-0.02926
	45	0.06102	-0.13757	-0.04966	-0.19232	0.00498
	60	-0.22576	0.00529	0.2199	0.04462	0.08901
	75	-0.32949	0.22222	-0.02837	0.01539	-0.04606

## Sheet: Figure 2j
	LogC / fM	I response / %	SD
	1.47712	222.9	2.88799
	2.47712	232.063	1.82079
	3.47712	276.676	3.77902
	4.47712	310.801	3.0868

## Sheet: Figure 2k
	wavelength / nm	absorbance of dCas9 reaction / a.u.	absorbance of EBV cfDNA / a.u.
	220	1	1
	221	0.95213	0.95377
	222	0.92628	0.92822
	223	0.88876	0.89011
	224	0.85063	0.8532
	225	0.82934	0.83333
	226	0.7988	0.80819
	227	0.77198	0.78021
	228	0.75574	0.75994
	229	0.73217	0.7356
	230	0.70884	0.706
	231	0.69224	0.68694
	232	0.66927	0.65369
	233	0.65352	0.62976
	234	0.64582	0.6176
	235	0.63596	0.59976
	236	0.62526	0.56934
	237	0.61912	0.55312
	238	0.61431	0.53731
	239	0.6095	0.52149
	240	0.60553	0.50973
	241	0.59603	0.48621
	242	0.58942	0.46431
	243	0.5887	0.45661
	244	0.59002	0.44728
	245	0.59399	0.43998
	246	0.59747	0.43633
	247	0.60541	0.42944
	248	0.61563	0.42417
	249	0.62429	0.42052
	250	0.63524	0.41849
	251	0.64342	0.41565
	252	0.64775	0.41241
	253	0.65484	0.40916
	254	0.66218	0.4043
	255	0.66759	0.40065
	256	0.67372	0.3974
	257	0.67697	0.39416
	258	0.67877	0.39051
	259	0.68382	0.38848
	260	0.68695	0.38524
	261	0.68491	0.38362
	262	0.68034	0.37835
	263	0.67396	0.37307
	264	0.66903	0.36861
	265	0.66073	0.36172
	266	0.65027	0.35483
	267	0.63764	0.35199
	268	0.62922	0.34955
	269	0.61551	0.34388
	270	0.59796	0.33658
	271	0.58304	0.33212
	272	0.55574	0.32117
	273	0.53073	0.30981
	274	0.51461	0.30414
	275	0.49008	0.29643
	276	0.46506	0.2871
	277	0.45063	0.28102
	278	0.42922	0.27088
	279	0.40433	0.26237
	280	0.38701	0.25507
	281	0.3626	0.24493
	282	0.33951	0.23723
	283	0.31137	0.22466
	284	0.292	0.21695
	285	0.26554	0.20762
	286	0.24053	0.1987
	287	0.22489	0.19303
	288	0.20409	0.18491
	289	0.18497	0.1764
	290	0.17378	0.16951
	291	0.15815	0.16139
	292	0.14275	0.1541
	293	0.13265	0.14882
	294	0.11738	0.13909
	295	0.10379	0.13179
	296	0.09128	0.12409
	297	0.08358	0.1176
	298	0.07252	0.10908
	299	0.06326	0.1026
	300	0.05809	0.09895
	301	0.05087	0.09327
	302	0.04426	0.08678
	303	0.04005	0.08354
	304	0.0344	0.07624
	305	0.02995	0.07097
	306	0.02574	0.06407
	307	0.02309	0.05961
	308	0.0202	0.05393
	309	0.0172	0.04745
	310	0.01587	0.04217
	311	0.01395	0.03852
	312	0.01227	0.03447
	313	0.0113	0.03001
	314	0.01082	0.02758
	315	0.00962	0.02595
	316	0.00842	0.02393
	317	0.00806	0.02149
	318	0.00758	0.01825
	319	0.00698	0.01703
	320	0.00625	0.01865
	321	0.00601	0.01784
	322	0.00565	0.01541
	323	0.00577	0.01784
	324	0.00541	0.01784
	325	0.00481	0.01744
	326	0.00457	0.01622
	327	0.00505	0.01419
	328	0.00493	0.01338
	329	0.00433	0.01379
	330	0.00373	0.01054
	331	0.00337	0.00811
	332	0.00289	0.00649
	333	0.00313	0.00568
	334	0.00253	0.0073
	335	0.00277	0.00892
	336	0.0018	0.00933
	337	0.0018	0.00852
	338	0.00156	0.00527
	339	0.000962117	0.00446
	340	0.000120265	0.00487
	341	0.000481058	0.00527
	342	0.000481058	0.00527
	343	0.000841852	0.00284
	344	0.000962117	0.00284
	345	0.000601323	0
	346	0	0.000405515
	347	0.000240529	0.00487
	348	0.00132	0.00933
	349	0.00229	0.01176
	350	0.00265	0.01379
	351	0.00337	0.01825
	352	0.00289	0.02068
	353	0.00325	0.0223
	354	0.00349	0.02514
	355	0.00349	0.02555
	356	0.00313	0.02393
	357	0.00277	0.02352
	358	0.00241	0.02109
	359	0.00253	0.01987
	360	0.00241	0.02109

## Sheet: Figure 2l
							inset figure
	WaveLength / nm	Absorbance of curve I / a.u.	Absorbance of curve II / a.u.	Absorbance of curve III / a.u.	Absorbance of curve IV / a.u.			X axis	Y axis	SD
	220	0.1009	0.2668	0.5769	1.1607			1e-07	0.05026	0.001
	221	0.0945	0.2532	0.5482	1.1058			5e-08	0.0396	0.00153
	222	0.0913	0.2467	0.5333	1.076			2.5e-08	0.03451	0.00173
	223	0.0866	0.2355	0.5094	1.0306			1e-08	0.02504	0.00153
	224	0.0817	0.2242	0.4847	0.983
	225	0.0793	0.217	0.4696	0.9535
	226	0.0768	0.2073	0.4475	0.9107
	227	0.0734	0.1975	0.427	0.8707
	228	0.0714	0.192	0.414	0.8445
	229	0.0668	0.1822	0.3929	0.8044
	230	0.0631	0.1713	0.3685	0.7569
	231	0.0594	0.1624	0.3487	0.7196
	232	0.0537	0.1479	0.3192	0.6622
	233	0.0486	0.1373	0.2987	0.6235
	234	0.0468	0.1322	0.2883	0.603
	235	0.0433	0.1239	0.2704	0.5699
	236	0.0379	0.1116	0.2473	0.5268
	237	0.0337	0.1047	0.2339	0.5011
	238	0.0305	0.0974	0.2204	0.4739
	239	0.0283	0.0919	0.2085	0.4507
	240	0.0269	0.0875	0.2	0.4334
	241	0.0243	0.079	0.1813	0.3956
	242	0.0218	0.0698	0.1632	0.3611
	243	0.0206	0.0659	0.1558	0.3473
	244	0.0197	0.0623	0.1476	0.3318
	245	0.0189	0.06	0.1421	0.3219
	246	0.0185	0.0589	0.1389	0.3158
	247	0.0183	0.0573	0.1349	0.3076
	248	0.0179	0.0557	0.1313	0.3015
	249	0.0172	0.0552	0.1291	0.2978
	250	0.0153	0.0537	0.1262	0.2929
	251	0.0149	0.0528	0.1248	0.2899
	252	0.0148	0.0525	0.1241	0.2884
	253	0.0142	0.0517	0.1228	0.2854
	254	0.0146	0.0512	0.1217	0.2822
	255	0.0152	0.0512	0.121	0.2803
	256	0.0155	0.0508	0.1195	0.278
	257	0.0154	0.0504	0.1184	0.2762
	258	0.015	0.0499	0.1176	0.2745
	259	0.016	0.0506	0.1168	0.2715
	260	0.018	0.0511	0.115	0.2684
	261	0.0184	0.0509	0.1133	0.2651
	262	0.0178	0.0494	0.1108	0.261
	263	0.0164	0.0484	0.1088	0.2565
	264	0.0166	0.0482	0.1077	0.2532
	265	0.017	0.048	0.106	0.2485
	266	0.0169	0.0474	0.1036	0.244
	267	0.0166	0.0463	0.1018	0.2396
	268	0.0169	0.0458	0.1005	0.2362
	269	0.0164	0.0446	0.0976	0.2307
	270	0.0159	0.0433	0.0944	0.2238
	271	0.0157	0.0423	0.0918	0.2183
	272	0.0154	0.0395	0.0873	0.2084
	273	0.0162	0.0384	0.0837	0.1992
	274	0.0159	0.0373	0.0809	0.1932
	275	0.0154	0.0354	0.0767	0.1846
	276	0.0143	0.0335	0.0726	0.1766
	277	0.0136	0.0322	0.0703	0.172
	278	0.0121	0.0302	0.0663	0.1647
	279	0.0115	0.0284	0.062	0.1565
	280	0.0108	0.0272	0.0596	0.1505
	281	0.0098	0.0254	0.056	0.1423
	282	0.0087	0.0232	0.0523	0.1344
	283	0.0081	0.021	0.0483	0.1254
	284	0.0075	0.0195	0.0455	0.1185
	285	0.0076	0.0182	0.0418	0.1092
	286	0.0083	0.0168	0.0388	0.1004
	287	0.0078	0.0154	0.0364	0.0949
	288	0.0068	0.0135	0.0329	0.0876
	289	0.0059	0.0118	0.0298	0.0804
	290	0.0054	0.0109	0.0277	0.0762
	291	0.0042	0.0094	0.0247	0.0703
	292	0.0037	0.0077	0.022	0.0647
	293	0.0033	0.0068	0.0204	0.0611
	294	0.0024	0.0055	0.0178	0.0551
	295	0.0021	0.0047	0.0158	0.05
	296	0.0015	0.0036	0.0137	0.0455
	297	0.0013	0.0029	0.0124	0.0429
	298	0.0002	0.0013	0.0101	0.0382
	299	-0.0007	0.0001	0.0083	0.0339
	300	-0.0008	-0.0004	0.0074	0.0316
	301	-0.0013	-0.0013	0.0067	0.0289
	302	-0.002	-0.0022	0.0054	0.0258
	303	-0.002	-0.0029	0.0042	0.0239
	304	-0.0016	-0.0029	0.0033	0.0213
	305	-0.0018	-0.0031	0.0028	0.0187
	306	-0.0022	-0.0032	0.0021	0.0166
	307	-0.0023	-0.0034	0.0015	0.0156
	308	-0.0036	-0.0046	-0.0003	0.0145
	309	-0.005	-0.0057	-0.0019	0.0133
	310	-0.0051	-0.0057	-0.0022	0.0126
	311	-0.0056	-0.0062	-0.003	0.0121
	312	-0.0055	-0.006	-0.0034	0.0109
	313	-0.0049	-0.0061	-0.0033	0.0097
	314	-0.0051	-0.006	-0.0029	0.0093
	315	-0.0055	-0.0061	-0.0029	0.0086
	316	-0.0052	-0.0063	-0.0027	0.009
	317	-0.0055	-0.0063	-0.0028	0.0084
	318	-0.0054	-0.0059	-0.003	0.0077
	319	-0.0051	-0.0062	-0.0032	0.0069
	320	-0.0046	-0.0059	-0.0031	0.0064
	321	-0.0042	-0.0053	-0.0031	0.0065
	322	-0.0021	-0.0038	-0.0026	0.0061
	323	-0.0023	-0.0031	-0.0028	0.0054
	324	-0.0016	-0.0029	-0.0027	0.0053
	325	-0.0017	-0.0028	-0.0028	0.0051
	326	-0.0019	-0.0025	-0.0031	0.0046
	327	-0.002	-0.0022	-0.0034	0.0043
	328	-0.0025	-0.0025	-0.0035	0.0042
	329	-0.003	-0.0032	-0.0039	0.0041
	330	-0.003	-0.0029	-0.0031	0.0041
	331	-0.003	-0.0028	-0.0028	0.0033
	332	-0.0022	-0.003	-0.0026	0.0027
	333	-0.0017	-0.0031	-0.0026	0.0026
	334	-0.0011	-0.0026	-0.0016	0.0026
	335	-0.001	-0.0025	-0.0011	0.0022
	336	-0.0014	-0.0023	-0.0009	0.0014
	337	-0.0007	-0.0017	-0.0002	0.0014
	338	-0.0002	-0.0005	0.0003	0
	339	0.0001	0	0.0003	-0.0001
	340	0	0	0	0
	341	-0.0005	0.0004	0.0006	0.0006
	342	-0.0008	-0.0001	-0.0001	0.0007
	343	-0.0005	0.0003	0	0.0011
	344	-0.0007	0.0002	0.0002	0.001
	345	0.0003	0.0002	0.0009	0.0008
	346	0.0009	0.0005	0.0012	0.0008
	347	0.0021	0.0015	0.0016	0.0011
	348	0.0026	0.0018	0.002	0.0011
	349	0.0033	0.0018	0.0026	0.0016
	350	0.0042	0.0026	0.0033	0.0022
	351	0.0053	0.0043	0.0048	0.0028
	352	0.0045	0.0035	0.0041	0.0022
	353	0.0046	0.004	0.0044	0.0025
	354	0.0045	0.0042	0.0041	0.0029
	355	0.0045	0.0045	0.0043	0.0029
	356	0.0045	0.0049	0.0043	0.0025
	357	0.004	0.0051	0.0041	0.0024
	358	0.0036	0.0048	0.0038	0.0024
	359	0.0036	0.0048	0.0039	0.0028
	360	0.003	0.0041	0.0038	0.003

[truncated: 49 more sheets: Figure 3b, Figure 3c, Figure 3d, Figure 3e, Figure 3f, Figure 3l, Figure 3m, Figure 3n, Figure 3o, Figure 4c, Figure 4d, Figure 4e, Figure 5b, Figure 5c, Figure 5d, Figure 5e, Figure 5f, Figure 5g, Figure 5h, Figure 5i …]
